# Supplementary material for: catena-Poly[[diaqua­[(4-tolyl­sulfan­yl)acetato-κO]cadmium(II)]-μ-4,4′-bipyridine-κ2 N:N′]
Source: Acta Crystallogr Sect E Struct Rep Online. 2008 Aug 6;64(Pt 9):m1137. doi: 10.1107/S1600536808024720 (PMC2960514; doi:10.1107/S1600536808024720)
Supplement: Supplementary file 1 [file e-64-m1137-sup1.cif]

##############################################################################
###                                                                        ###
###        Electronic paper (Acta Crystallographica Section E)             ###
###                                                                        ###
##############################################################################
#                                                                            #
# This CIF contains the data in a paper accepted for publication in Acta     #
# Crystallographica Section E. It conforms to the requirements of Notes      #
# for Authors for Section E, and has been peer reviewed under the auspices   #
# of the IUCr Commission on Journals.                                        #
#                                                                            #
# Full details of the Crystallographic Information File format               #
# are given in the paper "The Crystallographic Information File (CIF):       #
# a New Standard Archive File for Crystallography" by S. R. Hall, F. H.      #
# Allen and I. D. Brown [Acta Cryst. (1991), A47, 655-685].                  #
#                                                                            #
# The current version of the core CIF dictionary is obtainable from          #
# ftp://ftp.iucr.org/pub/cif_core.dic. The current version number is 2.4.    #
#                                                                            #
# Software is freely available for graphical display of the structure(s) in  #
# this CIF.  For information consult the CIF home page http://www.iucr.org/  #
# cif/home.html                                                              #
#                                                                            #
# This file may be used for bona fide research purposes within the           #
# scientific community so long as proper attribution is given to the journal # 
# article from which it was obtained.                                        #
#                                                                            #
##############################################################################
                                             
data_I
_audit_creation_method     SHELXL-97
_chemical_name_systematic
;
<i>catena</i>-Poly[[diaqua[(4-tolylsulfanyl)acetato-\k<i>O</i>]cadmium(II)]-
\m-4,4'-bipyridine-\k^2^<i>N</i>:<i>N</i>']
;
_chemical_name_common     ?
_chemical_formula_moiety     'C28 H30 Cd N2 O6 S2'
_chemical_formula_sum     'C28 H30 Cd N2 O6 S2'
_chemical_formula_iupac     '[Cd (C9 H9 O2 S)2 (C10 H8 N2) (H2 O)2]'
_chemical_formula_weight     667.09
_chemical_melting_point     ?
_symmetry_cell_setting     monoclinic
_symmetry_space_group_name_H-M     'C 2/c '
_symmetry_space_group_name_Hall     '-C 2yc '
loop_
    _symmetry_equiv_pos_as_xyz
    'x, y, z'
    '-x, y, -z+1/2'
    'x+1/2, y+1/2, z'
    '-x+1/2, y+1/2, -z+1/2'
    '-x, -y, -z'
    'x, -y, z-1/2'
    '-x+1/2, -y+1/2, -z'
    'x+1/2, -y+1/2, z-1/2'
_cell_length_a     21.659(4)
_cell_length_b     11.590(2)
_cell_length_c     11.137(2)
_cell_angle_alpha     90.00
_cell_angle_beta     93.88(3)
_cell_angle_gamma     90.00
_cell_volume     2789.3(9)
_cell_formula_units_Z     4
_cell_measurement_reflns_used     7745
_cell_measurement_theta_min     2.67
_cell_measurement_theta_max     27.50
_cell_measurement_temperature     296(2)
_exptl_crystal_description     block
_exptl_crystal_colour     colourless
_exptl_crystal_size_max     .40
_exptl_crystal_size_mid     .35
_exptl_crystal_size_min     .17
_exptl_crystal_density_diffrn     1.589
_exptl_crystal_density_meas     ?
_exptl_crystal_density_method     'not measured'
_exptl_crystal_F_000     1360
_exptl_absorpt_coefficient_mu     0.978
_exptl_absorpt_correction_type     multi-scan
_exptl_absorpt_process_details     '(SADABS; Sheldrick, 1996)'
_exptl_absorpt_correction_T_min     .68
_exptl_absorpt_correction_T_max     .85
_exptl_special_details
;
;
_diffrn_ambient_temperature     296(2)
_diffrn_radiation_type     MoK\a
_diffrn_radiation_wavelength     0.71073
_diffrn_radiation_source     'fine-focus sealed tube'
_diffrn_radiation_monochromator     graphite
_diffrn_measurement_device_type     'Bruker APEXII area-detector'
_diffrn_measurement_method     \w
_diffrn_detector_area_resol_mean     ?
_diffrn_reflns_number     12185
_diffrn_reflns_av_R_equivalents     0.0168
_diffrn_reflns_av_sigmaI/netI     0.0144
_diffrn_reflns_theta_min     2.67
_diffrn_reflns_theta_max     27.50
_diffrn_reflns_theta_full     27.50
_diffrn_measured_fraction_theta_max     0.984
_diffrn_measured_fraction_theta_full     0.984
_diffrn_reflns_limit_h_min     -27
_diffrn_reflns_limit_h_max     27
_diffrn_reflns_limit_k_min     -14
_diffrn_reflns_limit_k_max     14
_diffrn_reflns_limit_l_min     -14
_diffrn_reflns_limit_l_max     14
_diffrn_standards_number     ?
_diffrn_standards_interval_count     ?
_diffrn_standards_interval_time     ?
_diffrn_standards_decay_%     0
_refine_special_details
;
Refinement of <i>F</i>^2^ against ALL reflections. The weighted <i>R</i>-factor
<i>wR</i> and goodness of fit <i>S</i> are based on <i>F</i>^2^, conventional
<i>R</i>-factors <i>R</i> are based on <i>F</i>, with <i>F</i> set to zero for
negative <i>F</i>^2^. The threshold expression of <i>F</i>^2^ >
\s(<i>F</i>^2^) is used only for calculating <i>R</i>-factors(gt) <i>etc</i>.
and is not relevant to the choice of reflections for refinement.
<i>R</i>-factors based on <i>F</i>^2^ are statistically about twice as large
as those based on <i>F</i>, and <i>R</i>- factors based on ALL data will be
even larger.
;
_reflns_number_total     3154
_reflns_number_gt     2937
_reflns_threshold_expression     I>2\s(I)
_refine_ls_structure_factor_coef     Fsqd
_refine_ls_matrix_type     full
_refine_ls_R_factor_all     0.0335
_refine_ls_R_factor_gt     0.0317
_refine_ls_wR_factor_gt     0.1109
_refine_ls_wR_factor_ref     0.1123
_refine_ls_goodness_of_fit_ref     1.118
_refine_ls_restrained_S_all     1.119
_refine_ls_number_reflns     3154
_refine_ls_number_parameters     184
_refine_ls_number_restraints     3
_refine_ls_hydrogen_treatment     mixed
_refine_ls_weighting_scheme     calc
_refine_ls_weighting_details
         'calc w=1/[\s^2^(Fo^2^)+(0.0658P)^2^+5.8321P] where P=(Fo^2^+2Fc^2^)/3'
_atom_sites_solution_hydrogens     geom
_atom_sites_solution_primary     direct
_atom_sites_solution_secondary     difmap
_refine_ls_shift/su_max     0.000
_refine_ls_shift/su_mean     0.000
_refine_diff_density_max     0.601
_refine_diff_density_min     -0.373
_refine_ls_extinction_method     none
_refine_ls_extinction_coef     ?
loop_
    _atom_type_symbol
    _atom_type_description
    _atom_type_scat_dispersion_real
    _atom_type_scat_dispersion_imag
    _atom_type_scat_source
    'C' 'C' 0.0033 0.0016
                         'International Tables Vol C Tables 4.2.6.8 and 6.1.1.4'
    'H' 'H' 0.0000 0.0000
                         'International Tables Vol C Tables 4.2.6.8 and 6.1.1.4'
    'Cd' 'Cd' -0.8075 1.2024
                         'International Tables Vol C Tables 4.2.6.8 and 6.1.1.4'
    'N' 'N' 0.0061 0.0033
                         'International Tables Vol C Tables 4.2.6.8 and 6.1.1.4'
    'O' 'O' 0.0106 0.0060
                         'International Tables Vol C Tables 4.2.6.8 and 6.1.1.4'
    'S' 'S' 0.1246 0.1234
                         'International Tables Vol C Tables 4.2.6.8 and 6.1.1.4'
_computing_data_collection     'APEX2 (Bruker, 2006)'
_computing_cell_refinement     'SAINT (Bruker, 2006)'
_computing_data_reduction     'SAINT (Bruker, 2006)'
_computing_structure_solution     'SHELXS97 (Sheldrick, 2008)'
_computing_structure_refinement     'SHELXL97 (Sheldrick, 2008)'
_computing_molecular_graphics     'SHELXTL (Sheldrick, 2008)'
_computing_publication_material     'SHELXTL (Sheldrick, 2008)'
loop_
    _atom_site_type_symbol
    _atom_site_label
    _atom_site_fract_x
    _atom_site_fract_y
    _atom_site_fract_z
    _atom_site_U_iso_or_equiv
    _atom_site_adp_type
    _atom_site_calc_flag
    _atom_site_refinement_flags
    _atom_site_occupancy
    _atom_site_disorder_assembly
    _atom_site_disorder_group
    Cd Cd1 0.0000 0.05131(2) 0.2500 0.03198(12) Uani d S 1 . .
    S S1 0.14880(4) 0.21253(9) -0.05125(7) 0.0514(2) Uani d . 1 . .
    O O1 0.08144(10) 0.05635(16) 0.1325(2) 0.0353(5) Uani d . 1 . .
    O O1W 0.06445(12) 0.0644(2) 0.4169(2) 0.0415(5) Uani d D 1 . .
    H H1WA 0.0990 0.0836 0.3982 0.062 Uiso calc RD 1 . .
    H H1WB 0.0700(14) 0.012(3) 0.464(3) 0.047(11) Uiso d D 1 . .
    O O2 0.15198(12) 0.1218(3) 0.2705(2) 0.0632(8) Uani d . 1 . .
    N N1 0.0000 -0.1422(3) 0.2500 0.0290(6) Uani d S 1 . .
    N N2 0.0000 -0.7537(3) 0.2500 0.0303(7) Uani d S 1 . .
    C C1 0.16190(13) 0.3534(3) 0.0059(3) 0.0422(7) Uani d . 1 . .
    C C2 0.19048(16) 0.3817(4) 0.1177(3) 0.0506(9) Uani d . 1 . .
    H H2A 0.2025 0.3234 0.1717 0.061 Uiso calc R 1 . .
    C C3 0.20102(17) 0.4945(4) 0.1488(3) 0.0544(9) Uani d . 1 . .
    H H3A 0.2210 0.5109 0.2234 0.065 Uiso calc R 1 . .
    C C4 0.18302(16) 0.5854(4) 0.0730(3) 0.0520(8) Uani d . 1 . .
    C C5 0.15375(18) 0.5566(3) -0.0382(3) 0.0508(9) Uani d . 1 . .
    H H5A 0.1407 0.6152 -0.0910 0.061 Uiso calc R 1 . .
    C C6 0.14372(16) 0.4440(3) -0.0715(3) 0.0469(9) Uani d . 1 . .
    H H6A 0.1245 0.4275 -0.1468 0.056 Uiso calc R 1 . .
    C C7 0.1952(2) 0.7075(5) 0.1109(4) 0.0714(12) Uani d . 1 . .
    H H7A 0.2389 0.7186 0.1271 0.107 Uiso calc R 1 . .
    H H7B 0.1742 0.7236 0.1822 0.107 Uiso calc R 1 . .
    H H7C 0.1803 0.7586 0.0476 0.107 Uiso calc R 1 . .
    C C8 0.17850(15) 0.1165(4) 0.0670(3) 0.0495(8) Uani d . 1 . .
    H H8A 0.1879 0.0426 0.0316 0.059 Uiso calc R 1 . .
    H H8B 0.2169 0.1481 0.1029 0.059 Uiso calc R 1 . .
    C C9 0.13410(13) 0.0967(3) 0.1664(3) 0.0385(6) Uani d . 1 . .
    C C10 -0.02550(18) -0.2021(3) 0.3350(3) 0.0470(8) Uani d . 1 . .
    H H10A -0.0435 -0.1619 0.3959 0.056 Uiso calc R 1 . .
    C C11 -0.02676(18) -0.3207(3) 0.3379(3) 0.0441(8) Uani d . 1 . .
    H H11A -0.0457 -0.3584 0.3992 0.053 Uiso calc R 1 . .
    C C12 0.0000 -0.3838(3) 0.2500 0.0259(7) Uani d S 1 . .
    C C13 0.0000 -0.5111(3) 0.2500 0.0250(7) Uani d S 1 . .
    C C14 -0.02533(15) -0.5744(3) 0.3404(3) 0.0357(6) Uani d . 1 . .
    H H14A -0.0432 -0.5363 0.4029 0.043 Uiso calc R 1 . .
    C C15 -0.02423(15) -0.6931(3) 0.3382(3) 0.0365(6) Uani d . 1 . .
    H H15A -0.0410 -0.7331 0.4006 0.044 Uiso calc R 1 . .
loop_
    _atom_site_aniso_label
    _atom_site_aniso_U_11
    _atom_site_aniso_U_22
    _atom_site_aniso_U_33
    _atom_site_aniso_U_12
    _atom_site_aniso_U_13
    _atom_site_aniso_U_23
    Cd1 0.03971(19) 0.02551(18) 0.03160(18) 0.000 0.00893(12) 0.000
    S1 0.0526(5) 0.0682(6) 0.0343(4) -0.0107(4) 0.0090(3) 0.0052(4)
    O1 0.0353(11) 0.0355(11) 0.0362(11) -0.0019(7) 0.0104(9) -0.0040(8)
    O1W 0.0525(13) 0.0448(12) 0.0281(10) 0.0011(10) 0.0085(9) 0.0047(9)
    O2 0.0444(13) 0.107(2) 0.0385(13) -0.0222(15) 0.0024(10) 0.0066(14)
    N1 0.0354(16) 0.0245(15) 0.0280(15) 0.000 0.0076(13) 0.000
    N2 0.0364(16) 0.0283(16) 0.0272(15) 0.000 0.0089(13) 0.000
    C1 0.0259(13) 0.071(2) 0.0310(14) -0.0051(13) 0.0104(11) 0.0042(14)
    C2 0.0409(16) 0.080(3) 0.0311(15) -0.0024(17) 0.0043(12) 0.0064(16)
    C3 0.0416(17) 0.088(3) 0.0336(16) -0.0069(19) 0.0047(13) -0.0062(18)
    C4 0.0392(16) 0.074(2) 0.0447(18) -0.0076(17) 0.0169(14) -0.0093(18)
    C5 0.0455(19) 0.068(3) 0.0399(18) 0.0016(15) 0.0091(15) 0.0059(15)
    C6 0.0368(16) 0.074(3) 0.0302(15) -0.0021(14) 0.0025(12) 0.0062(14)
    C7 0.070(3) 0.080(3) 0.066(3) -0.010(2) 0.023(2) -0.014(2)
    C8 0.0342(15) 0.067(2) 0.0492(18) 0.0037(15) 0.0146(13) 0.0072(16)
    C9 0.0321(13) 0.0426(16) 0.0417(16) 0.0027(12) 0.0084(12) 0.0068(13)
    C10 0.073(2) 0.0307(15) 0.0411(16) 0.0028(15) 0.0315(16) -0.0034(13)
    C11 0.069(2) 0.0292(14) 0.0374(15) 0.0012(14) 0.0306(15) 0.0021(12)
    C12 0.0284(16) 0.0253(17) 0.0245(16) 0.000 0.0048(13) 0.000
    C13 0.0260(16) 0.0236(17) 0.0259(16) 0.000 0.0047(13) 0.000
    C14 0.0510(17) 0.0298(13) 0.0289(13) -0.0056(12) 0.0207(12) -0.0053(11)
    C15 0.0506(16) 0.0293(14) 0.0320(13) -0.0068(12) 0.0198(12) -0.0030(11)
_geom_special_details
;
All e.s.d.'s (except the e.s.d. in the dihedral angle between two l.s. planes)
are estimated using the full covariance matrix. The cell e.s.d.'s are taken
into account individually in the estimation of e.s.d.'s in distances, angles
and torsion angles; correlations between e.s.d.'s in cell parameters are only
used when they are defined by crystal symmetry. An approximate (isotropic)
treatment of cell e.s.d.'s is used for estimating e.s.d.'s involving l.s.
planes.
;
loop_
    _geom_bond_atom_site_label_1
    _geom_bond_atom_site_label_2
    _geom_bond_site_symmetry_2
    _geom_bond_distance
    _geom_bond_publ_flag
    Cd1 N1 . 2.243(3) ?
    Cd1 O1W . 2.253(2) ?
    Cd1 O1W 2 2.253(2) ?
    Cd1 N2 1_565 2.259(3) ?
    Cd1 O1 . 2.267(2) ?
    Cd1 O1 2 2.267(2) ?
    S1 C1 . 1.769(4) ?
    S1 C8 . 1.809(4) ?
    O1 C9 . 1.266(4) ?
    O1W H1WA . 0.8200 ?
    O1W H1WB . 0.805(17) ?
    O2 C9 . 1.232(4) ?
    N1 C10 2 1.325(3) ?
    N1 C10 . 1.325(3) ?
    N2 C15 . 1.343(3) ?
    N2 C15 2 1.343(3) ?
    N2 Cd1 1_545 2.259(3) ?
    C1 C2 . 1.391(5) ?
    C1 C6 . 1.398(5) ?
    C2 C3 . 1.367(7) ?
    C2 H2A . 0.9300 ?
    C3 C4 . 1.389(6) ?
    C3 H3A . 0.9300 ?
    C4 C5 . 1.393(5) ?
    C4 C7 . 1.495(6) ?
    C5 C6 . 1.371(5) ?
    C5 H5A . 0.9300 ?
    C6 H6A . 0.9300 ?
    C7 H7A . 0.9600 ?
    C7 H7B . 0.9600 ?
    C7 H7C . 0.9600 ?
    C8 C9 . 1.532(4) ?
    C8 H8A . 0.9700 ?
    C8 H8B . 0.9700 ?
    C10 C11 . 1.375(4) ?
    C10 H10A . 0.9300 ?
    C11 C12 . 1.381(3) ?
    C11 H11A . 0.9300 ?
    C12 C11 2 1.381(3) ?
    C12 C13 . 1.475(5) ?
    C13 C14 2 1.389(3) ?
    C13 C14 . 1.389(3) ?
    C14 C15 . 1.376(4) ?
    C14 H14A . 0.9300 ?
    C15 H15A . 0.9300 ?
loop_
    _geom_angle_atom_site_label_1
    _geom_angle_atom_site_label_2
    _geom_angle_atom_site_label_3
    _geom_angle_site_symmetry_1
    _geom_angle_site_symmetry_3
    _geom_angle
    _geom_angle_publ_flag
    N1 Cd1 O1W . . 93.87(6) ?
    N1 Cd1 O1W . 2 93.87(6) ?
    O1W Cd1 O1W . 2 172.26(12) ?
    N1 Cd1 N2 . 1_565 180.0 ?
    O1W Cd1 N2 . 1_565 86.13(6) ?
    O1W Cd1 N2 2 1_565 86.13(6) ?
    N1 Cd1 O1 . . 91.48(5) ?
    O1W Cd1 O1 . . 90.67(9) ?
    O1W Cd1 O1 2 . 89.13(9) ?
    N2 Cd1 O1 1_565 . 88.52(5) ?
    N1 Cd1 O1 . 2 91.48(5) ?
    O1W Cd1 O1 . 2 89.13(9) ?
    O1W Cd1 O1 2 2 90.67(9) ?
    N2 Cd1 O1 1_565 2 88.52(5) ?
    O1 Cd1 O1 . 2 177.04(10) ?
    C1 S1 C8 . . 105.40(18) ?
    C9 O1 Cd1 . . 123.9(2) ?
    Cd1 O1W H1WA . . 109.5 ?
    Cd1 O1W H1WB . . 123(3) ?
    H1WA O1W H1WB . . 105.7 ?
    C10 N1 C10 2 . 116.8(4) ?
    C10 N1 Cd1 2 . 121.62(18) ?
    C10 N1 Cd1 . . 121.62(18) ?
    C15 N2 C15 . 2 116.8(4) ?
    C15 N2 Cd1 . 1_545 121.58(18) ?
    C15 N2 Cd1 2 1_545 121.58(18) ?
    C2 C1 C6 . . 117.7(4) ?
    C2 C1 S1 . . 126.2(3) ?
    C6 C1 S1 . . 116.1(3) ?
    C3 C2 C1 . . 120.6(4) ?
    C3 C2 H2A . . 119.7 ?
    C1 C2 H2A . . 119.7 ?
    C2 C3 C4 . . 122.4(3) ?
    C2 C3 H3A . . 118.8 ?
    C4 C3 H3A . . 118.8 ?
    C3 C4 C5 . . 116.8(4) ?
    C3 C4 C7 . . 120.6(4) ?
    C5 C4 C7 . . 122.6(4) ?
    C6 C5 C4 . . 121.5(4) ?
    C6 C5 H5A . . 119.2 ?
    C4 C5 H5A . . 119.2 ?
    C5 C6 C1 . . 121.0(3) ?
    C5 C6 H6A . . 119.5 ?
    C1 C6 H6A . . 119.5 ?
    C4 C7 H7A . . 109.5 ?
    C4 C7 H7B . . 109.5 ?
    H7A C7 H7B . . 109.5 ?
    C4 C7 H7C . . 109.5 ?
    H7A C7 H7C . . 109.5 ?
    H7B C7 H7C . . 109.5 ?
    C9 C8 S1 . . 114.1(2) ?
    C9 C8 H8A . . 108.7 ?
    S1 C8 H8A . . 108.7 ?
    C9 C8 H8B . . 108.7 ?
    S1 C8 H8B . . 108.7 ?
    H8A C8 H8B . . 107.6 ?
    O2 C9 O1 . . 126.0(3) ?
    O2 C9 C8 . . 118.2(3) ?
    O1 C9 C8 . . 115.9(3) ?
    N1 C10 C11 . . 123.4(3) ?
    N1 C10 H10A . . 118.3 ?
    C11 C10 H10A . . 118.3 ?
    C10 C11 C12 . . 120.2(3) ?
    C10 C11 H11A . . 119.9 ?
    C12 C11 H11A . . 119.9 ?
    C11 C12 C11 2 . 116.0(4) ?
    C11 C12 C13 2 . 122.02(18) ?
    C11 C12 C13 . . 122.02(18) ?
    C14 C13 C14 2 . 116.2(3) ?
    C14 C13 C12 2 . 121.89(17) ?
    C14 C13 C12 . . 121.89(17) ?
    C15 C14 C13 . . 120.4(3) ?
    C15 C14 H14A . . 119.8 ?
    C13 C14 H14A . . 119.8 ?
    N2 C15 C14 . . 123.0(3) ?
    N2 C15 H15A . . 118.5 ?
    C14 C15 H15A . . 118.5 ?
loop_
    _geom_hbond_atom_site_label_D
    _geom_hbond_atom_site_label_H
    _geom_hbond_atom_site_label_A
    _geom_hbond_site_symmetry_A
    _geom_hbond_distance_DH
    _geom_hbond_distance_HA
    _geom_hbond_distance_DA
    _geom_hbond_angle_DHA
    O1W H1WA O2 . 0.82 1.94 2.667(4) 147.5
    O1W H1WB O1 6_556 0.805(17) 2.04(2) 2.782(3) 154(4)
data_global
_journal_date_recd_electronic     2008-07-11
_journal_date_accepted     2008-08-01
_journal_name_full     'Acta Crystallographica, Section E'
_journal_year     2008
_journal_volume     64
_journal_issue      9
_journal_page_first     m1137
_journal_page_last     m1137
_journal_paper_category     QM
_journal_coeditor_code     AT2595
_publ_contact_author
;
     Dr. Yun-Long Feng
     Zhejiang Key Laboratory for Reactive Chemistry on Solid Surfaces,
     Institute of Physical Chemistry
     Zhejiang Normal University
     Jinhua
     Zhejiang 321004
     People's Republic of China
;
_publ_contact_author_email     sky37@zjnu.cn
_publ_contact_author_fax     '86 579 82282269'
_publ_contact_author_phone     '86 579 82282386'
_publ_section_title
;\
<i>catena</i>-Poly[[diaqua[(4-tolylsulfanyl)acetato-\k<i>O</i>]cadmium(II)]-\m-\
4,4'-bipyridine-\k^2^<i>N</i>:<i>N</i>']
;
loop_
    _publ_author_name
    _publ_author_footnote
    _publ_author_address
    'Cai, Wen-Xuan'
;
Current address: Wenzhou Medical College Pharmacy School,
Wenzhou Medical College,
Wenzhou, Zhejiang 325035,
People's Republic of China
;
;
Zhejiang Key Laboratory for Reactive Chemistry on Solid Surfaces,
Institute of Physical Chemistry,
Zhejiang Normal University,
Jinhua, Zhejiang 321004,
People's Republic of China
;
    'Zheng, Xiao-Yong'
;
Current address: Wenzhou Medical College Pharmacy School,
Wenzhou Medical College,
Wenzhou, Zhejiang 325035,
People's Republic of China
;
;
Zhejiang Key Laboratory for Reactive Chemistry on Solid Surfaces,
Institute of Physical Chemistry,
Zhejiang Normal University,
Jinhua, Zhejiang 321004,
People's Republic of China
;
    'Geng, Xiao-Hong' .
;
Zhejiang Key Laboratory for Reactive Chemistry on Solid Surfaces,
Institute of Physical Chemistry,
Zhejiang Normal University,
Jinhua, Zhejiang 321004,
People's Republic of China
;
    'Feng, Yun-Long' .
;
Zhejiang Key Laboratory for Reactive Chemistry on Solid Surfaces,
Institute of Physical Chemistry,
Zhejiang Normal University,
Jinhua, Zhejiang 321004,
People's Republic of China
;
