# Supplementary material for: catena-Poly[[diaqua­[(4-tolyl­sulfan­yl)acetato-κO]cadmium(II)]-μ-4,4′-bipyridine-κ2 N:N′]
Source: Acta Crystallogr Sect E Struct Rep Online. 2008 Aug 6;64(Pt 9):m1137. doi: 10.1107/S1600536808024720 (PMC2960514; doi:10.1107/S1600536808024720)
Supplement: Supplementary file 2 [file e-64-m1137-Isup2.hkl]

# 
# h,k,l, Fc-squared, Fo-squared, sigma(Fo-squared) and status flag 
# 
data_I
_shelx_title ' a in Cc                          C2/c' 
_shelx_refln_list_code          4 
_shelx_F_calc_maximum      538.30 
_exptl_crystal_F_000      1360.00 
_reflns_d_resolution_high  0.7696 
 
loop_ 
 _symmetry_equiv_pos_as_xyz 
 'x, y, z' 
 '-x, y, -z+1/2' 
 'x+1/2, y+1/2, z' 
 '-x+1/2, y+1/2, -z+1/2' 
 '-x, -y, -z' 
 'x, -y, z-1/2' 
 '-x+1/2, -y+1/2, -z' 
 'x+1/2, -y+1/2, z-1/2' 
 
_cell_length_a    21.6590 
_cell_length_b    11.5900 
_cell_length_c    11.1370 
_cell_angle_alpha  90.000 
_cell_angle_beta   93.880 
_cell_angle_gamma  90.000 
 
_shelx_F_squared_multiplier     1.000 
 
loop_ 
 _refln_index_h 
 _refln_index_k 
 _refln_index_l 
 _refln_F_squared_calc 
 _refln_F_squared_meas 
 _refln_F_squared_sigma 
 _refln_observed_status 
   4   0   0    12722.53    10294.47    316.38 o 
   6   0   0   289764.38   272786.25   7261.06 o 
   8   0   0    10871.12     9667.77     97.62 o 
  10   0   0     3829.06     3588.77     44.52 o 
  12   0   0    29541.43    33587.91    316.10 o 
  14   0   0    31270.63    33836.84    371.95 o 
  16   0   0     3298.92     3310.48     63.25 o 
  18   0   0      122.47      120.16     29.00 o 
  20   0   0     7064.01     6952.79     90.49 o 
  22   0   0     1643.76     1838.74     40.46 o 
  24   0   0      226.67      312.68     23.86 o 
  26   0   0     2520.67     2596.64     65.60 o 
   3   1   0    38939.85    39318.57    306.96 o 
   5   1   0     3185.17     6800.54     57.19 o 
   7   1   0     5600.05     4069.53     36.49 o 
   9   1   0     6389.50     5309.91     38.70 o 
  11   1   0     9376.46     8637.92     60.04 o 
  13   1   0    23440.38    24929.59    210.02 o 
  15   1   0     8018.18     8051.84     66.11 o 
  17   1   0     5703.66     5681.85     91.20 o 
  19   1   0     1869.84     1814.22     29.14 o 
  21   1   0     1174.96     1210.81     27.86 o 
  23   1   0     2369.68     2273.00     41.15 o 
  25   1   0      507.93      527.59     18.62 o 
  27   1   0      478.93      541.13     22.40 o 
   0   2   0    21712.26    21933.07    339.96 o 
   2   2   0    13718.53    13456.86    150.06 o 
   4   2   0     5464.21     4263.35     70.47 o 
   6   2   0       13.00      164.59      4.98 o 
   8   2   0      942.34      451.94      8.39 o 
  10   2   0    16549.47    16542.73    143.53 o 
  12   2   0     8321.85     8710.57     67.67 o 
  14   2   0     6938.34     7267.74     64.74 o 
  16   2   0     8669.54     8796.46     72.08 o 
  18   2   0     2585.10     2581.28     40.20 o 
  20   2   0      731.88      720.20     21.16 o 
  22   2   0     1554.17     1525.05     34.21 o 
  24   2   0     1496.07     1492.90     33.76 o 
  26   2   0      373.61      380.43     17.33 o 
   1   3   0     5211.70     4907.75     44.18 o 
   3   3   0    34202.15    37762.12    266.30 o 
   5   3   0     3785.36     3179.07     39.10 o 
   7   3   0     1753.64     2650.12     48.72 o 
   9   3   0     3715.27     3478.84     43.47 o 
  11   3   0    10742.09    11325.91     96.08 o 
  13   3   0       46.80       26.60      5.33 o 
  15   3   0      545.52      472.16     18.02 o 
  17   3   0     3099.85     3112.32     45.13 o 
  19   3   0       17.84        6.09      6.85 o 
  21   3   0       14.92       10.08      8.38 o 
  23   3   0      591.92      672.45     26.16 o 
  25   3   0      387.95      426.73     41.98 o 
  27   3   0        0.66        0.00     16.97 o 
   0   4   0        3.90       14.12      3.65 o 
   2   4   0     3978.69     4156.01     36.40 o 
   4   4   0     5422.65     5902.09     54.16 o 
   6   4   0      151.96      373.89      8.05 o 
   8   4   0     2553.88     2784.90     32.69 o 
  10   4   0     1476.65     1661.10     27.90 o 
  12   4   0       33.58       21.56      5.10 o 
  14   4   0     2733.31     2775.08     48.49 o 
  16   4   0       41.69       30.66      8.39 o 
  18   4   0        9.59        5.61      5.84 o 
  20   4   0     1006.06      949.32     29.26 o 
  22   4   0       10.43        9.64      9.11 o 
  24   4   0       56.52       47.45     11.27 o 
  26   4   0      111.44      115.89     16.17 o 
   1   5   0      497.95      542.23      8.83 o 
   3   5   0      662.01      864.67     22.42 o 
   5   5   0      226.63      247.08      7.48 o 
   7   5   0     2566.70     2969.09     32.73 o 
   9   5   0      742.53      831.76     17.34 o 
  11   5   0      278.49      282.27     11.33 o 
  13   5   0      336.80      317.99     15.20 o 
  15   5   0      320.97      360.43     14.92 o 
  17   5   0      259.84      263.70     13.84 o 
  19   5   0       46.21       37.48      9.96 o 
  21   5   0      129.15       91.03     12.78 o 
  23   5   0      194.97      160.42     16.73 o 
  25   5   0       16.77       12.36     10.98 o 
   0   6   0    11439.11    13157.95    130.75 o 
   2   6   0     1903.47     1787.01     18.81 o 
   4   6   0      517.35      764.37     13.56 o 
   6   6   0     1088.59     1071.17     16.24 o 
   8   6   0      654.82      616.88     15.19 o 
  10   6   0       70.59       40.69      9.55 o 
  12   6   0     1857.43     1853.51     30.56 o 
  14   6   0     1684.06     1826.07     31.88 o 
  16   6   0     1501.24     1423.30     37.69 o 
  18   6   0       24.38       34.80      7.95 o 
  20   6   0       47.06       43.40      9.37 o 
  22   6   0      710.04      666.49     27.55 o 
  24   6   0        0.50        1.75     10.72 o 
   1   7   0    11917.97    12307.23     88.50 o 
   3   7   0     1843.56     1770.77     22.96 o 
   5   7   0      693.60      573.95     12.36 o 
   7   7   0     2297.31     2045.16     30.45 o 
   9   7   0      996.91      946.10     24.66 o 
  11   7   0     1434.03     1410.99     26.56 o 
  13   7   0     6575.75     6564.78     73.27 o 
  15   7   0     2943.22     2825.87     42.98 o 
  17   7   0      464.12      469.64     18.24 o 
  19   7   0     1550.25     1530.11     39.98 o 
  21   7   0      535.50      550.17     29.02 o 
  23   7   0      292.73      316.24     22.42 o 
   0   8   0    17427.77    17470.67    215.16 o 
   2   8   0    15673.12    16632.43    129.81 o 
   4   8   0     4390.39     4563.73     45.68 o 
   6   8   0     1826.42     1715.99     32.15 o 
   8   8   0     2263.42     2099.78     37.53 o 
  10   8   0      553.19      478.65     16.15 o 
  12   8   0     1923.14     1808.97     32.21 o 
  14   8   0     1737.21     1625.19     31.62 o 
  16   8   0       42.68       45.89      8.84 o 
  18   8   0       28.43       34.55      9.37 o 
  20   8   0       56.90       93.28     11.89 o 
  22   8   0       10.80       12.96      9.87 o 
   1   9   0     4819.37     4929.17     56.57 o 
   3   9   0    14109.84    14299.07    115.76 o 
   5   9   0     4909.83     4540.78     53.90 o 
   7   9   0        8.34       10.69      7.51 o 
   9   9   0     7655.15     7512.72     80.97 o 
  11   9   0    10652.70    10360.71    105.38 o 
  13   9   0     2234.19     2309.70     39.24 o 
  15   9   0     4878.65     5000.89     65.42 o 
  17   9   0     4295.24     4114.96     59.31 o 
  19   9   0     1237.59     1253.06     31.79 o 
  21   9   0      825.87      863.60     27.89 o 
   0  10   0     2691.83     3124.86    122.67 o 
   2  10   0     6627.13     6830.34     73.79 o 
   4  10   0     3791.88     3890.25     58.96 o 
   6  10   0      973.65     1093.85     24.03 o 
   8  10   0     2671.77     2560.85     39.79 o 
  10  10   0     3208.85     3256.86     74.31 o 
  12  10   0     4703.80     4475.27     59.70 o 
  14  10   0     3220.86     3134.35     49.39 o 
  16  10   0     1843.11     1971.07     39.29 o 
  18  10   0     2055.89     2011.51     41.06 o 
  20  10   0      948.71      900.19     28.78 o 
   1  11   0     8001.99     7548.32     81.60 o 
   3  11   0     5997.35     5559.21     85.04 o 
   5  11   0     5107.38     4582.88     68.27 o 
   7  11   0     2816.17     2699.87     49.72 o 
   9  11   0     2999.24     2796.82     43.99 o 
  11  11   0     3032.99     2871.26     46.04 o 
  13  11   0     1910.24     1840.40     36.77 o 
  15  11   0     1385.61     1316.11     34.50 o 
  17  11   0      598.78      591.16     23.47 o 
  19  11   0      433.79      493.84     45.44 o 
   0  12   0     3237.48     3256.34    134.03 o 
   2  12   0     1050.84     1096.09     30.74 o 
   4  12   0      594.49      666.18     28.53 o 
   6  12   0     2141.90     2133.21     44.89 o 
   8  12   0     1096.86     1012.42     33.29 o 
  10  12   0      465.45      504.54     22.88 o 
  12  12   0     1338.10     1276.40     36.18 o 
  14  12   0     1080.36     1013.43     28.96 o 
  16  12   0      200.23      211.91     19.56 o 
   1  13   0      389.96      492.11     22.62 o 
   3  13   0      182.67      210.41     21.53 o 
   5  13   0      553.59      566.63     24.16 o 
   7  13   0      394.14      406.48     21.56 o 
   9  13   0      163.46      159.93     16.40 o 
  11  13   0      394.80      378.72     22.44 o 
  13  13   0      177.34      178.33     63.56 o 
   0  14   0       25.73       19.85     17.54 o 
   2  14   0       50.90       55.92     13.53 o 
   4  14   0      143.42      135.04     15.88 o 
   6  14   0       24.29       15.21     15.13 o 
   8  14   0       89.84       57.10     13.46 o 
 -27   1   1        5.23       14.71      8.47 o 
 -25   1   1      222.03      194.13     12.98 o 
 -23   1   1       89.65       99.02      9.87 o 
 -21   1   1        6.49        4.48      5.56 o 
 -19   1   1      954.63      950.44     20.78 o 
 -17   1   1     1005.94     1030.56     20.70 o 
 -15   1   1      205.58      235.69      8.78 o 
 -13   1   1     2405.97     2468.94     30.31 o 
 -11   1   1     7841.35     8237.37     71.49 o 
  -9   1   1     1013.33     1443.90     16.57 o 
  -7   1   1      457.77      339.83      6.85 o 
  -5   1   1    24415.29    27517.32    200.03 o 
  -3   1   1      222.64      524.16     12.03 o 
  -1   1   1     1408.02     2410.80     43.72 o 
   1   1   1    30814.34    36323.39    578.40 o 
   3   1   1     3115.48     3154.26     29.00 o 
   5   1   1    14786.33    19249.46    117.56 o 
   7   1   1     2738.35     2755.07     20.75 o 
   9   1   1     7839.20     8128.67     48.75 o 
  11   1   1      147.86      279.78      7.09 o 
  13   1   1     1123.27     1208.33     17.80 o 
  15   1   1     5273.05     5646.69     61.99 o 
  17   1   1      175.62      168.70      9.85 o 
  19   1   1       84.92       84.07      8.03 o 
  21   1   1      234.28      241.61     13.86 o 
  23   1   1      273.71      285.78     15.87 o 
  25   1   1        1.07        3.37      7.03 o 
  27   1   1       31.70       28.84      9.78 o 
 -26   2   1      465.84      466.67     23.20 o 
 -24   2   1      200.77      231.98     15.33 o 
 -22   2   1     1477.87     1427.77     31.42 o 
 -20   2   1     2590.90     2588.34     42.00 o 
 -18   2   1     1197.97     1207.19     23.78 o 
 -16   2   1     2320.74     2482.81     29.43 o 
 -14   2   1     5846.52     6024.33     61.28 o 
 -12   2   1     6578.61     6719.97     70.10 o 
 -10   2   1     3268.65     3162.50     29.82 o 
  -8   2   1     4196.88     3986.06     36.60 o 
  -6   2   1    11892.43    11903.74    170.75 o 
  -4   2   1     4625.44     3760.82     34.06 o 
  -2   2   1       50.43       30.13      2.26 o 
   0   2   1    39623.75    45019.73    314.88 o 
   2   2   1    11127.50    11098.50     74.69 o 
   4   2   1     9207.66    13529.56    155.98 o 
   6   2   1     1316.74      987.37     11.67 o 
   8   2   1     4001.51     3511.76     25.68 o 
  10   2   1      237.16       99.05      4.20 o 
  12   2   1     5823.07     6116.58     56.09 o 
  14   2   1     6959.11     7458.49     61.61 o 
  16   2   1     2855.58     2895.25     32.57 o 
  18   2   1     1106.13     1050.36     24.28 o 
  20   2   1       89.21      100.60     10.19 o 
  22   2   1     1036.69     1141.11     30.68 o 
  24   2   1      990.45      978.24     27.33 o 
  26   2   1       79.06       77.75     10.30 o 
 -27   3   1      249.10      320.65     21.98 o 
 -25   3   1       69.67      114.53     14.82 o 
 -23   3   1      600.55      631.91     25.40 o 
 -21   3   1     2936.25     3003.38     54.84 o 
 -19   3   1      423.07      442.28     19.39 o 
 -17   3   1        7.73       17.77      5.97 o 
 -15   3   1     5640.83     5286.60     53.15 o 
 -13   3   1     2865.38     2692.73     44.08 o 
 -11   3   1        7.26       69.90      5.39 o 
  -9   3   1     5712.19     4663.97     42.83 o 
  -7   3   1     9056.73     8265.31     80.94 o 
  -5   3   1     4242.72     3317.25     33.33 o 
  -3   3   1     3794.21     2729.91     20.88 o 
  -1   3   1    56422.71    62407.92    484.37 o 
   1   3   1    58617.48    64971.83    456.90 o 
   3   3   1       28.57      393.59      7.04 o 
   5   3   1    14569.34    13898.55    113.22 o 
   7   3   1     7807.00     7193.82     61.02 o 
   9   3   1        7.17       92.78      6.03 o 
  11   3   1    12764.75    12404.73     98.96 o 
  13   3   1    11976.96    12070.74    102.48 o 
  15   3   1     1816.57     1580.80     40.98 o 
  17   3   1     1155.17      973.05     21.48 o 
  19   3   1      696.69      638.23     26.57 o 
  21   3   1       13.95       17.81      7.93 o 
  23   3   1       73.35       91.77     13.00 o 
  25   3   1      992.15     1032.49     33.76 o 
  27   3   1      231.64      273.24     34.51 o 
 -26   4   1      178.35      194.18     19.01 o 
 -24   4   1      598.34      572.92     25.78 o 
 -22   4   1     4509.18     4419.42     72.55 o 
 -20   4   1     2105.66     2043.66     43.92 o 
 -18   4   1      813.01      754.74     20.65 o 
 -16   4   1     7562.65     7611.74     80.71 o 
 -14   4   1     8380.51     8540.35     99.97 o 
 -12   4   1     4332.56     4156.33     57.20 o 
 -10   4   1    10782.81    10580.77     86.01 o 
  -8   4   1    20138.96    20403.38    152.05 o 
  -6   4   1    11627.07    10965.25     83.91 o 
  -4   4   1     7356.15     6421.16     51.99 o 
  -2   4   1    44686.48    46337.14    349.04 o 
   0   4   1    58952.64    64221.14    381.62 o 
   2   4   1    18780.41    18293.54    123.15 o 
   4   4   1     5698.41     4293.26     41.19 o 
   6   4   1    14281.27    13825.91    125.82 o 
   8   4   1     6235.14     5703.85     49.33 o 
  10   4   1     3257.80     2673.59     34.45 o 
  12   4   1    24302.21    24655.13    232.05 o 
  14   4   1    13043.70    13356.32    123.76 o 
  16   4   1     1985.33     1859.41     32.00 o 
  18   4   1     3665.15     3657.27     79.58 o 
  20   4   1     1229.98     1207.09     32.73 o 
  22   4   1      294.23      285.81     18.80 o 
  24   4   1     1074.07     1112.97     37.19 o 
  26   4   1     1216.67     1235.78     38.02 o 
 -25   5   1     1621.49     1621.39     44.32 o 
 -23   5   1     1684.33     1715.39     49.97 o 
 -21   5   1     2120.94     2095.96     46.92 o 
 -19   5   1     5890.68     5840.02    136.33 o 
 -17   5   1     3588.21     3422.20     47.99 o 
 -15   5   1     2719.68     2626.74     39.09 o 
 -13   5   1    13461.19    13977.46    129.15 o 
 -11   5   1    11748.67    11534.45    107.03 o 
  -9   5   1     8525.78     8312.70     80.10 o 
  -7   5   1    18666.20    19777.97    168.34 o 
  -5   5   1    15896.47    14797.71    161.91 o 
  -3   5   1    43789.45    48360.75    290.53 o 
  -1   5   1    54123.08    61857.76    398.05 o 
   1   5   1    37081.73    38981.37    383.99 o 
   3   5   1    74283.87    84987.17    783.71 o 
   5   5   1    18450.58    19319.82    143.87 o 
   7   5   1     4136.04     3443.51     33.95 o 
   9   5   1    26949.18    28824.98    238.13 o 
  11   5   1    18930.08    19781.17    170.92 o 
  13   5   1     7574.27     7730.55     79.68 o 
  15   5   1    11183.76    11506.50    134.21 o 
  17   5   1     6176.73     6032.73     76.09 o 
  19   5   1      837.76      922.75     24.48 o 
  21   5   1      551.87      613.20     32.61 o 
  23   5   1     2313.16     2159.55     55.62 o 
  25   5   1     1400.95     1447.45     41.62 o 
 -24   6   1     2383.71     2167.48     52.06 o 
 -22   6   1      565.29      541.77     26.69 o 
 -20   6   1     1336.88     1380.90     31.16 o 
 -18   6   1     6053.59     5829.12     70.94 o 
 -16   6   1     3552.42     3627.44     49.92 o 
 -14   6   1     1614.28     1467.37     27.95 o 
 -12   6   1    11764.80    11510.78    109.87 o 
 -10   6   1    19753.98    20332.36    224.00 o 
  -8   6   1     1308.78      914.65     18.82 o 
  -6   6   1     5907.79     5230.00     55.05 o 
  -4   6   1    28148.10    29269.80    180.16 o 
  -2   6   1     2315.94     1712.56     26.11 o 
   0   6   1     6516.73     5794.63     45.72 o 
   2   6   1    22820.06    22621.59    152.22 o 
   4   6   1     2538.91     1847.67     22.46 o 
   6   6   1       15.70       45.08      6.55 o 
   8   6   1     4662.00     4185.64     48.10 o 
  10   6   1     8834.41     8321.81     82.86 o 
  12   6   1     2478.03     2397.83     35.86 o 
  14   6   1     6866.80     6576.85     72.92 o 
  16   6   1     8369.64     8004.28     86.97 o 
  18   6   1      224.70      237.13     14.02 o 
  20   6   1      977.59     1035.95     27.37 o 
  22   6   1     2198.56     2141.82     49.31 o 
  24   6   1      219.54      264.40     21.18 o 
 -23   7   1     1030.47      945.48     34.51 o 
 -21   7   1      556.63      550.10     21.54 o 
 -19   7   1     1474.01     1438.27     32.05 o 
 -17   7   1     2692.31     2670.03     43.29 o 
 -15   7   1     1406.32     1353.79     32.64 o 
 -13   7   1     3011.88     2938.43     42.56 o 
 -11   7   1     6977.92     6998.16    111.38 o 
  -9   7   1     6192.54     6183.50     66.67 o 
  -7   7   1     2857.96     2694.27     36.31 o 
  -5   7   1     3860.07     3637.61     41.95 o 
  -3   7   1    10415.39    10765.65    131.40 o 
  -1   7   1     5151.47     5188.86     43.12 o 
   1   7   1     3829.06     3580.77     32.34 o 
   3   7   1    10751.26    10765.93     87.61 o 
   5   7   1     3285.11     3071.38     33.25 o 
   7   7   1      731.13      590.93     18.06 o 
   9   7   1     4125.58     3934.16     48.42 o 
  11   7   1     3924.64     3751.06     48.19 o 
  13   7   1     3617.32     3657.62     49.27 o 
  15   7   1     3030.81     2892.84     49.48 o 
  17   7   1     1245.63     1256.34     28.85 o 
  19   7   1     1031.38     1018.35     27.28 o 
  21   7   1      603.36      624.91     23.77 o 
  23   7   1      428.57      427.35     24.72 o 
 -22   8   1      166.21      191.51     16.11 o 
 -20   8   1       57.73       90.33     11.78 o 
 -18   8   1        4.59        5.94      7.42 o 
 -16   8   1       73.60       88.83     10.37 o 
 -14   8   1      448.86      490.17     17.63 o 
 -12   8   1        6.66       13.12      5.92 o 
 -10   8   1      159.15      148.63     10.28 o 
  -8   8   1     4409.89     4376.89     52.70 o 
  -6   8   1       99.89       98.83      8.29 o 
  -4   8   1        3.42        5.87      4.37 o 
  -2   8   1    11475.56    12126.38     98.81 o 
   0   8   1     2439.58     2489.83     29.39 o 
   2   8   1      286.00      302.71     12.21 o 
   4   8   1     9220.40     9421.07     80.25 o 
   6   8   1     3960.57     4028.78     48.80 o 
   8   8   1       87.27      103.59      8.90 o 
  10   8   1      944.12      986.08     22.69 o 
  12   8   1     2649.79     2536.06     39.52 o 
  14   8   1      442.58      429.24     21.63 o 
  16   8   1        4.40       -1.81      6.60 o 
  18   8   1      291.71      317.34     16.96 o 
  20   8   1      246.17      243.37     16.45 o 
  22   8   1        6.04       -2.02      9.50 o 
 -21   9   1      252.04      267.90     18.06 o 
 -19   9   1       97.98       89.84     12.36 o 
 -17   9   1       38.94       16.78      8.54 o 
 -15   9   1      653.53      683.28     21.82 o 
 -13   9   1       99.52       87.32     10.25 o 
 -11   9   1      287.55      289.44     14.17 o 
  -9   9   1     1204.23     1203.46     34.54 o 
  -7   9   1       77.78       88.85      8.74 o 
  -5   9   1      388.78      406.45     14.16 o 
  -3   9   1      131.17      137.11     15.36 o 
  -1   9   1      206.70      230.94     11.28 o 
   1   9   1      669.23      664.19     17.75 o 
   3   9   1        6.62        6.65      4.57 o 
   5   9   1     1562.40     1623.83     28.38 o 
   7   9   1      801.23      858.05     21.06 o 
   9   9   1      140.67      127.02     10.34 o 
  11   9   1      486.89      501.77     17.63 o 
  13   9   1      322.71      327.26     15.54 o 
  15   9   1        8.99       -5.57      8.04 o 
  17   9   1       84.55       87.95     11.50 o 
  19   9   1      372.56      334.65     18.29 o 
  21   9   1      126.45      105.13     13.99 o 
 -20  10   1       17.74       16.40     10.56 o 
 -18  10   1        0.07        5.87      8.94 o 
 -16  10   1      197.67      155.40     13.53 o 
 -14  10   1      134.43      137.73     12.36 o 
 -12  10   1       82.56       58.40      9.27 o 
 -10  10   1       59.04       61.10      9.01 o 
  -8  10   1      190.62      204.92     12.15 o 
  -6  10   1       44.70       16.93     10.70 o 
  -4  10   1        0.06       -0.88      6.46 o 
  -2  10   1      518.40      528.24     16.96 o 
   0  10   1      273.04      267.59     14.28 o 
   2  10   1       51.12       45.46      7.32 o 
   4  10   1        0.20       -0.23      6.87 o 
   6  10   1       20.76       17.86      6.23 o 
   8  10   1      166.81      144.90     10.96 o 
  10  10   1        3.84        1.10      6.34 o 
  12  10   1      258.11      226.42     14.00 o 
  14  10   1       81.60       90.73     11.09 o 
  16  10   1       17.54        6.29      8.35 o 
  18  10   1        3.02       -2.07      8.56 o 
  20  10   1       11.11       20.12     11.61 o 
 -19  11   1      109.18      140.07     32.21 o 
 -17  11   1       97.98       99.77     13.36 o 
 -15  11   1      225.02      238.34     16.03 o 
 -13  11   1      300.64      323.56     16.77 o 
 -11  11   1       65.73       75.85     10.32 o 
  -9  11   1      608.34      604.05     22.83 o 
  -7  11   1      807.00      819.59     53.87 o 
  -5  11   1       96.10       90.20     11.63 o 
  -3  11   1     1726.51     1669.68     36.56 o 
  -1  11   1     3165.31     3158.41     45.16 o 
   1  11   1      723.65      666.06     19.73 o 
   3  11   1     1239.13     1204.35     47.43 o 
   5  11   1     1400.76     1350.89     46.31 o 
   7  11   1      119.56      124.40     13.31 o 
   9  11   1      282.71      261.68     14.40 o 
  11  11   1     1072.62     1010.47     26.31 o 
  13  11   1      895.75      813.90     48.61 o 
  15  11   1      234.47      209.24     15.49 o 
  17  11   1      103.90      112.19     13.70 o 
 -16  12   1      200.25      215.45     19.43 o 
 -14  12   1      475.01      454.52     20.70 o 
 -12  12   1      833.63      851.79     29.50 o 
 -10  12   1      904.52      894.49     46.98 o 
  -8  12   1      687.11      765.53     26.65 o 
  -6  12   1      632.03      637.68     42.09 o 
  -4  12   1     1216.54     1152.92     32.78 o 
  -2  12   1     1599.13     1695.94     40.58 o 
   0  12   1     1427.02     1473.58     30.06 o 
   2  12   1     1342.13     1366.09     57.58 o 
   4  12   1     1156.76     1145.83     34.97 o 
   6  12   1      318.94      396.54     20.72 o 
   8  12   1      233.60      267.14     27.20 o 
  10  12   1     1049.40      910.67     30.26 o 
  12  12   1      960.89      993.31     27.69 o 
  14  12   1      743.60      823.20     26.63 o 
  16  12   1      624.12      553.82     33.53 o 
 -13  13   1      398.37      403.73     66.01 o 
 -11  13   1     1300.58     1301.86     37.56 o 
  -9  13   1      408.37      413.81     22.29 o 
  -7  13   1      276.44      301.02     19.24 o 
  -5  13   1     1275.38     1390.52     36.52 o 
  -3  13   1     1286.28     1286.53     43.58 o 
  -1  13   1      800.21      903.00     28.79 o 
   1  13   1     1825.34     2086.48     44.89 o 
   3  13   1     1865.94     1833.21     42.37 o 
   5  13   1      367.62      428.21     21.96 o 
   7  13   1      372.32      462.52     23.09 o 
   9  13   1      725.41      746.41     28.48 o 
  11  13   1      637.86      634.56     27.25 o 
  13  13   1      727.22      804.18     56.66 o 
  -8  14   1     1318.62     1394.85     39.16 o 
  -6  14   1     1119.52     1236.33     36.14 o 
  -4  14   1     1546.16     1492.27     39.97 o 
  -2  14   1     1536.39     1482.03     41.41 o 
   0  14   1     1577.66     1573.65     50.84 o 
   2  14   1     1599.76     1553.11     40.54 o 
   4  14   1     1178.56     1152.23     35.42 o 
   6  14   1      837.73      833.74     30.64 o 
   8  14   1      745.13      766.77     30.18 o 
 -26   0   2      598.57      786.54    108.86 o 
 -24   0   2     3444.53     3699.48     63.62 o 
 -22   0   2     7296.49     7552.12     99.38 o 
 -20   0   2     6939.09     7422.03     97.33 o 
 -18   0   2      747.74      640.84     21.55 o 
 -16   0   2     6987.79     7012.18    107.99 o 
 -14   0   2    11518.73    11053.10    251.03 o 
 -12   0   2     6461.30     8989.17    145.89 o 
 -10   0   2    44154.83    47003.85    433.08 o 
  -8   0   2    78451.09    86194.47   1688.88 o 
  -6   0   2    10781.35    16896.33    281.07 o 
  -4   0   2   171936.38   175608.08   1693.35 o 
  -2   0   2    75982.15    80607.50    907.12 o 
   0   0   2    17022.12    16573.21    191.47 o 
   2   0   2   210000.73   214912.58   2442.62 o 
   4   0   2   118847.33   126667.38   1143.57 o 
   6   0   2   139967.77   147251.23   1328.59 o 
   8   0   2    45266.86    47972.18    439.93 o 
  10   0   2    56722.05    59390.39    544.05 o 
  12   0   2    58217.56    61394.97    489.01 o 
  14   0   2     5996.03     6257.85     63.98 o 
  16   0   2    11245.67    11937.53    161.38 o 
  18   0   2    10214.57    10860.09    152.94 o 
  20   0   2      210.97      283.39     16.08 o 
  22   0   2      628.78      702.84     24.93 o 
  24   0   2     2867.76     2875.58     67.28 o 
  26   0   2     1174.91     1127.10     43.38 o 
 -27   1   2      502.43      486.97     19.35 o 
 -25   1   2      333.06      382.21     16.35 o 
 -23   1   2      989.10      965.20     23.24 o 
 -21   1   2     5723.93     5733.98     63.50 o 
 -19   1   2     3928.64     3928.59     47.50 o 
 -17   1   2     2519.45     2603.89     35.12 o 
 -15   1   2     1619.91     1342.33     28.17 o 
 -13   1   2    13877.05    13887.47    161.43 o 
 -11   1   2    16467.29    16737.88    157.10 o 
  -9   1   2     3254.88     2338.53     20.61 o 
  -7   1   2   105124.97   114043.51    670.68 o 
  -5   1   2    40187.81    40868.83    266.17 o 
  -3   1   2      440.60     2180.83     19.35 o 
  -1   1   2    39395.38    41176.38    266.67 o 
   1   1   2    13342.14    12727.92     93.28 o 
   3   1   2     5289.68     3732.30     28.09 o 
   5   1   2     1458.31      836.11     10.94 o 
   7   1   2    10151.49     9191.91     69.82 o 
   9   1   2    10330.34     9797.91     66.11 o 
  11   1   2     1181.12      720.15     10.57 o 
  13   1   2    11040.87    10843.41     75.46 o 
  15   1   2     6313.68     6434.23     55.63 o 
  17   1   2     1354.24     1247.09     22.65 o 
  19   1   2     2578.93     2659.16     36.47 o 
  21   1   2      411.46      432.92     20.36 o 
  23   1   2      830.76      926.56     25.48 o 
  25   1   2     1535.99     1527.14     34.69 o 
  27   1   2      392.15      387.92     23.02 o 
 -26   2   2      501.89      509.77     20.97 o 
 -24   2   2      839.99      792.47     24.83 o 
 -22   2   2     1164.79     1101.38     27.80 o 
 -20   2   2     5331.12     5239.35     65.85 o 
 -18   2   2     3475.01     3566.22     43.91 o 
 -16   2   2      591.84      542.56     12.89 o 
 -14   2   2     7288.03     7410.93     61.30 o 
 -12   2   2    10030.93     9995.48     75.85 o 
 -10   2   2    10562.95    10915.32     78.57 o 
  -8   2   2    25372.46    27260.32    180.15 o 
  -6   2   2    36070.39    37665.50    244.19 o 
  -4   2   2    15841.64    14498.57     97.06 o 
  -2   2   2     1733.76      914.61     10.75 o 
   0   2   2    17301.57    17809.36    117.22 o 
   2   2   2     7587.72     6636.71     46.77 o 
   4   2   2      310.82       79.52      2.75 o 
   6   2   2     6326.60     5860.63     40.36 o 
   8   2   2     6883.48     6076.19     40.44 o 
  10   2   2     1586.64     1230.77     13.59 o 
  12   2   2     3644.24     3612.77     32.00 o 
  14   2   2     7599.67     7542.04     62.53 o 
  16   2   2     2844.00     2869.34     32.57 o 
  18   2   2      744.93      733.16     20.32 o 
  20   2   2     1489.17     1573.22     31.69 o 
  22   2   2      759.36      781.50     23.41 o 
  24   2   2      590.14      564.85     25.70 o 
  26   2   2      820.08      761.95     28.94 o 
 -27   3   2      191.32      182.94     26.57 o 
 -25   3   2      299.50      332.34     20.90 o 
 -23   3   2      133.43      145.64     15.17 o 
 -21   3   2      718.09      699.50     47.45 o 
 -19   3   2     1387.66     1472.31     35.16 o 
 -17   3   2      157.29      124.50      9.58 o 
 -15   3   2        2.87        4.18      4.79 o 
 -13   3   2      942.62      809.80     15.92 o 
 -11   3   2     2388.68     2081.28     25.58 o 
  -9   3   2      440.35      317.48      8.49 o 
  -7   3   2     3987.38     3550.95     29.74 o 
  -5   3   2     8882.97     8780.34     62.46 o 
  -3   3   2      953.55      645.07     14.03 o 
  -1   3   2      291.96      171.16      3.98 o 
   1   3   2    15237.28    15943.97    106.55 o 
   3   3   2     8805.34     9450.94     61.40 o 
   5   3   2      254.39      137.40      4.00 o 
   7   3   2    10066.83    10108.14     73.61 o 
   9   3   2     5845.29     5825.64     46.72 o 
  11   3   2      304.96      241.52      7.66 o 
  13   3   2     2987.91     3048.61     35.54 o 
  15   3   2     3543.13     3510.69     40.83 o 
  17   3   2      289.40      269.59     11.62 o 
  19   3   2        2.09        7.15      6.13 o 
  21   3   2      816.78      858.20     24.15 o 
  23   3   2      183.84      174.40     16.15 o 
  25   3   2       37.39       29.65     10.65 o 
 -26   4   2       70.76       28.37     12.50 o 
 -24   4   2      970.96      854.78     37.15 o 
 -22   4   2      206.90      216.55     17.32 o 
 -20   4   2      413.91      340.34     19.54 o 
 -18   4   2     2105.02     2067.26     35.03 o 
 -16   4   2     1149.35     1193.58     25.44 o 
 -14   4   2      362.02      377.14     13.48 o 
 -12   4   2      835.60      922.63     16.73 o 
 -10   4   2     5209.11     5343.37     49.44 o 
  -8   4   2      762.48      699.44      9.40 o 
  -6   4   2       24.69       46.61      2.99 o 
  -4   4   2     3282.63     3584.99     27.72 o 
  -2   4   2     5653.83     6181.24     40.18 o 
   0   4   2       65.48       50.28      2.87 o 
   2   4   2       94.12      216.89      4.99 o 
   4   4   2    15015.41    17326.85    118.28 o 
   6   4   2     1323.77     1422.96     24.14 o 
   8   4   2     2277.69     3103.10     26.04 o 
  10   4   2     6208.40     6685.48     60.60 o 
  12   4   2     1344.17     1372.83     32.88 o 
  14   4   2      196.29      221.85     11.13 o 
  16   4   2     1181.24     1118.88     25.24 o 
  18   4   2      410.64      419.12     18.35 o 
  20   4   2       58.49       80.75     11.67 o 
  22   4   2       28.15       20.83     10.74 o 
  24   4   2       93.05       97.28     13.78 o 
  26   4   2      150.20      140.28     37.97 o 
 -25   5   2        3.77        9.73     11.09 o 
 -23   5   2       97.20      115.82     15.32 o 
 -21   5   2      127.14      104.63     23.71 o 
 -19   5   2     1054.45     1055.84     48.36 o 
 -17   5   2     1049.85     1035.50     24.28 o 
 -15   5   2      341.93      374.42     17.06 o 
 -13   5   2     3611.88     3814.57     47.57 o 
 -11   5   2      597.95      606.63     15.66 o 
  -9   5   2     2232.86     2478.75     28.35 o 
  -7   5   2     4235.28     5068.48     41.69 o 
  -5   5   2     4110.34     4942.63     37.33 o 
  -3   5   2     6733.33     8439.69     54.00 o 
  -1   5   2       83.80      103.66      4.32 o 
   1   5   2    14175.31    17062.79    108.32 o 
   3   5   2     4921.18     5904.27     53.75 o 
   5   5   2     1050.71     1162.52     16.23 o 
   7   5   2     5032.73     5665.60     55.33 o 
   9   5   2       88.99       93.52      7.27 o 
  11   5   2      578.01      596.34     15.71 o 
  13   5   2      296.45      300.65     12.48 o 
  15   5   2      943.98      927.96     22.16 o 
  17   5   2      405.25      393.24     15.88 o 
  19   5   2       13.93        1.65      7.56 o 
  21   5   2      251.37      242.68     17.65 o 
  23   5   2      113.32       82.65     13.50 o 
  25   5   2       24.70       29.93     11.20 o 
 -24   6   2      143.75      123.92     16.99 o 
 -22   6   2      265.63      252.68     19.50 o 
 -20   6   2      626.35      610.89     20.99 o 
 -18   6   2      176.10      202.73     13.58 o 
 -16   6   2      393.68      388.25     15.75 o 
 -14   6   2      248.05      232.70     12.82 o 
 -12   6   2      456.38      525.11     16.07 o 
 -10   6   2     2323.69     2319.06     33.47 o 
  -8   6   2     2957.63     2995.58     76.01 o 
  -6   6   2     2744.02     2884.78     31.61 o 
  -4   6   2     2234.56     2305.92     26.16 o 
  -2   6   2     1906.72     1881.90     25.61 o 
   0   6   2       53.10       12.87      2.69 o 
   2   6   2     1229.54     1239.74     14.42 o 
   4   6   2      526.73      454.04     10.50 o 
   6   6   2       96.38       75.84      5.28 o 
   8   6   2     1164.92     1147.21     31.07 o 
  10   6   2      205.12      205.22     10.16 o 
  12   6   2     1818.52     1852.69     30.89 o 
  14   6   2      437.35      439.56     15.59 o 
  16   6   2       51.87       57.49      8.41 o 
  18   6   2     1341.53     1330.08     29.62 o 
  20   6   2        6.28       -1.54      8.17 o 
  22   6   2        4.95       -1.91      9.18 o 
  24   6   2      613.09      541.71     26.82 o 
 -23   7   2     1591.70     1489.38     64.22 o 
 -21   7   2     1144.55     1109.77     29.33 o 
 -19   7   2      542.64      604.01     21.10 o 
 -17   7   2     2177.79     2113.44     39.27 o 
 -15   7   2     1449.84     1390.15     43.09 o 
 -13   7   2      360.21      423.33     19.43 o 
 -11   7   2     4059.96     3984.30     59.89 o 
  -9   7   2     9166.33     9154.79     90.32 o 
  -7   7   2     3605.82     3792.86     45.86 o 
  -5   7   2     5194.34     5149.38     49.40 o 
  -3   7   2     7433.47     7527.13     54.43 o 
  -1   7   2     2513.14     2435.99     25.26 o 
   1   7   2      625.59      498.84     14.59 o 
   3   7   2     6558.44     6434.81     57.56 o 
   5   7   2     4470.48     4395.05     43.51 o 
   7   7   2        4.23        6.54      4.16 o 
   9   7   2     3279.04     3101.13     41.49 o 
  11   7   2     4917.77     4851.11     57.65 o 
  13   7   2      138.96      141.00     10.60 o 
  15   7   2     1723.68     1683.19     32.20 o 
  17   7   2     1984.84     1968.50     36.78 o 
  19   7   2       76.95       98.60     11.42 o 
  21   7   2      245.59      264.48     16.51 o 
  23   7   2      467.80      502.94     26.23 o 
 -22   8   2     1084.32     1242.66     56.13 o 
 -20   8   2       81.48      114.70     17.23 o 
 -18   8   2      204.28      213.14     14.62 o 
 -16   8   2      268.77      314.26     15.61 o 
 -14   8   2      417.98      407.88     17.77 o 
 -12   8   2       11.83       19.03      6.38 o 
 -10   8   2     1183.18     1070.51     23.40 o 
  -8   8   2     1545.72     1492.44     26.88 o 
  -6   8   2      613.15      535.73     15.32 o 
  -4   8   2     1592.39     1508.40     22.68 o 
  -2   8   2     6806.32     7083.02     63.77 o 
   0   8   2     1683.74     1722.91     23.72 o 
   2   8   2     4095.96     3993.93     41.41 o 
   4   8   2    15183.22    15829.75    125.21 o 
   6   8   2     3917.16     3947.57     48.45 o 
   8   8   2     2446.17     2414.05     38.84 o 
  10   8   2     7033.96     6941.27     75.72 o 
  12   8   2     3187.85     3126.69     45.08 o 
  14   8   2      973.02      929.49     24.00 o 
  16   8   2     1308.24     1266.36     29.21 o 
  18   8   2      514.89      543.76     20.31 o 
  20   8   2       12.27        2.68      8.06 o 
  22   8   2       10.63       14.28     10.18 o 
 -21   9   2     1344.33     1333.41     44.83 o 
 -19   9   2     4090.75     3795.94     58.39 o 
 -17   9   2     1344.89     1363.51     31.65 o 
 -15   9   2     1481.30     1521.43     32.15 o 
 -13   9   2     7026.09     6689.77     77.58 o 
 -11   9   2     6269.75     6437.01     83.61 o 
  -9   9   2     6740.66     6740.65     74.51 o 
  -7   9   2    12097.49    11904.13    145.99 o 
  -5   9   2    12336.03    12372.83    147.25 o 
  -3   9   2     3106.70     3184.31     54.59 o 
  -1   9   2     4250.80     4385.94     60.49 o 
   1   9   2    13208.76    13020.92    120.40 o 
   3   9   2     2354.04     2343.92     30.20 o 
   5   9   2     2817.67     2842.95     39.97 o 
   7   9   2     7354.80     7082.82     76.62 o 
   9   9   2     2039.92     1903.90     33.03 o 
  11   9   2     2096.14     2074.19     35.98 o 
  13   9   2     4278.48     4149.18     56.48 o 
  15   9   2     4116.82     4087.86     62.39 o 
  17   9   2     1355.44     1408.78     33.50 o 
  19   9   2      666.79      766.27     29.93 o 
  21   9   2     1704.59     1687.55     39.77 o 
 -20  10   2     1162.17     1277.89     50.02 o 
 -18  10   2     2251.20     2186.54     42.77 o 
 -16  10   2     2528.25     2343.84     42.87 o 
 -14  10   2     1464.41     1605.91     33.66 o 
 -12  10   2     5411.34     5247.89     66.49 o 
 -10  10   2     6726.10     6532.95     75.52 o 
  -8  10   2     6244.44     6288.77     72.18 o 
  -6  10   2     7134.47     6834.38     86.94 o 
  -4  10   2     3627.43     3660.98     61.91 o 
  -2  10   2     5415.38     5398.51     70.99 o 
   0  10   2     3776.63     3930.14     50.15 o 
   2  10   2     2946.84     3182.90     43.40 o 
   4  10   2     5037.92     4799.11     68.71 o 
   6  10   2     2069.05     2223.78     36.12 o 
   8  10   2     1814.35     1979.58     42.05 o 
  10  10   2     1685.76     1541.95     31.14 o 
  12  10   2     1623.76     1668.54     33.65 o 
  14  10   2     2842.93     2817.26     55.45 o 
  16  10   2     1195.35     1162.18     30.06 o 
  18  10   2      583.67      641.55     24.22 o 
  20  10   2      924.06      972.54     43.72 o 
 -19  11   2     1080.92     1094.09     61.84 o 
 -17  11   2      850.42      844.77     26.71 o 
 -15  11   2      630.37      686.12     23.68 o 
 -13  11   2      823.54      871.10     25.21 o 
 -11  11   2     1801.56     1756.58     36.99 o 
  -9  11   2     3351.12     3004.36     54.89 o 
  -7  11   2     2103.46     2107.47     63.61 o 
  -5  11   2     2638.20     2502.51     46.07 o 
  -3  11   2     4387.96     4060.55     65.82 o 
  -1  11   2     4310.82     4380.57     55.86 o 
   1  11   2     5299.45     4851.04     59.74 o 
   3  11   2     5655.93     5318.49     84.36 o 
   5  11   2     6559.82     6190.53     85.07 o 
   7  11   2     4480.56     3997.30     64.27 o 
   9  11   2     2173.10     2078.31     37.43 o 
  11  11   2     3315.45     3106.09     48.77 o 
  13  11   2     3317.47     3017.17     49.35 o 
  15  11   2     1375.64     1244.90     31.52 o 
  17  11   2      906.89      838.70     34.54 o 
 -16  12   2      828.85      754.53     36.61 o 
 -14  12   2      444.81      471.18     23.61 o 
 -12  12   2      394.10      403.95     21.49 o 
 -10  12   2     2138.88     2001.28     44.17 o 
  -8  12   2     1707.94     1662.16     38.90 o 
  -6  12   2      295.90      330.56     18.49 o 
  -4  12   2     1448.29     1460.51     35.38 o 
  -2  12   2     2336.53     2339.40     46.28 o 
   0  12   2      681.02      766.44     22.05 o 
   2  12   2     1245.82     1411.78     35.64 o 
   4  12   2     2558.18     2475.47     55.85 o 
   6  12   2     1103.52     1123.83     32.55 o 
   8  12   2      263.94      273.81     18.49 o 
  10  12   2      841.14      804.65     28.73 o 
  12  12   2     1164.24     1179.48     30.44 o 
  14  12   2      316.39      345.53     23.08 o 
  16  12   2      439.84      501.21     32.27 o 
 -13  13   2      219.63      188.39     30.49 o 
 -11  13   2      127.73      136.67     18.09 o 
  -9  13   2      369.44      355.76     21.04 o 
  -7  13   2      223.75      196.77     16.53 o 
  -5  13   2      169.86      176.06     15.58 o 
  -3  13   2      306.98      329.78     19.12 o 
  -1  13   2      292.32      285.91     18.18 o 
   1  13   2      566.10      557.46     24.22 o 
   3  13   2      553.82      644.30     25.89 o 
   5  13   2      212.20      261.34     18.74 o 
   7  13   2      316.44      313.34     20.37 o 
   9  13   2      243.46      282.84     22.33 o 
  11  13   2       62.82       96.87     15.27 o 
  13  13   2      174.26      155.60     31.93 o 
  -8  14   2        6.23       17.35     13.38 o 
  -6  14   2      246.78      250.14     43.16 o 
  -4  14   2        1.42        6.47     14.00 o 
  -2  14   2        0.13       -8.89      8.89 o 
   0  14   2      311.82      337.46     26.40 o 
   2  14   2      166.86      155.60     17.02 o 
   4  14   2        0.12        5.76     10.29 o 
   6  14   2       50.99       51.63     13.31 o 
   8  14   2      157.12      125.52     21.14 o 
 -27   1   3      429.60      390.89     17.86 o 
 -25   1   3        0.45       -6.60      6.60 o 
 -23   1   3       80.08       54.20      8.32 o 
 -21   1   3     2832.09     2682.11     35.40 o 
 -19   1   3      524.08      513.30     16.29 o 
 -17   1   3     1983.01     2055.85     34.45 o 
 -15   1   3     2759.48     2709.15     33.19 o 
 -13   1   3     4626.34     4830.52     56.81 o 
 -11   1   3     2416.38     2850.61     30.61 o 
  -9   1   3     3789.16     4083.79     31.93 o 
  -7   1   3    34062.18    39082.32    255.93 o 
  -5   1   3       11.98       16.45      2.04 o 
  -3   1   3     3297.29     4704.42     35.31 o 
  -1   1   3    18667.40    21714.17    175.31 o 
   1   1   3      557.02      411.94      7.37 o 
   3   1   3     4081.17     6266.83     39.46 o 
   5   1   3    11495.85    13032.46     89.15 o 
   7   1   3     7393.94     8156.29     69.09 o 
   9   1   3      929.72     1230.58     15.77 o 
  11   1   3      405.23      443.03     11.35 o 
  13   1   3     2932.38     2924.25     31.91 o 
  15   1   3       15.95       13.22      4.03 o 
  17   1   3        6.92       13.31      5.15 o 
  19   1   3     1298.36     1309.93     29.77 o 
  21   1   3      170.43      200.86     17.64 o 
  23   1   3       12.06        2.01      6.07 o 
  25   1   3      131.27      120.89     13.04 o 
 -26   2   3      209.63      246.28     16.22 o 
 -24   2   3      125.26      147.00     16.31 o 
 -22   2   3      675.25      646.42     21.52 o 
 -20   2   3     3850.04     3825.32     62.67 o 
 -18   2   3      811.84      839.77     19.62 o 
 -16   2   3        9.47        4.75      3.83 o 
 -14   2   3     6413.15     6322.48     65.69 o 
 -12   2   3     6058.02     6328.76     57.67 o 
 -10   2   3     1261.80     1236.62     17.32 o 
  -8   2   3    35789.21    40621.54    292.00 o 
  -6   2   3    35167.77    38660.99    296.74 o 
  -4   2   3      581.43      305.73      6.02 o 
  -2   2   3     5092.36     4543.84     38.37 o 
   0   2   3     4135.74     3696.55     28.73 o 
   2   2   3     2728.56     2068.34     21.62 o 
   4   2   3     5689.60     5481.34     38.03 o 
   6   2   3    10683.90    10645.58     69.15 o 
   8   2   3     6704.26     7068.93     49.63 o 
  10   2   3        4.28       21.11      6.53 o 
  12   2   3      713.80      546.55     10.58 o 
  14   2   3     2853.21     2862.26     28.88 o 
  16   2   3        3.29        7.22      4.32 o 
  18   2   3     1111.22     1225.51     26.52 o 
  20   2   3     2459.78     2522.54     41.60 o 
  22   2   3       39.83       39.40      9.17 o 
  24   2   3      394.03      416.70     22.96 o 
  26   2   3     1247.16     1174.81     31.39 o 
 -27   3   3      194.12      208.06     18.47 o 
 -25   3   3      646.55      620.56     27.20 o 
 -23   3   3     1029.73     1062.88     33.01 o 
 -21   3   3     1410.55     1439.94     36.74 o 
 -19   3   3     3318.40     3401.86     57.36 o 
 -17   3   3      601.76      614.95     23.82 o 
 -15   3   3        5.89       13.79      4.55 o 
 -13   3   3     1517.41     1206.60     20.27 o 
 -11   3   3     2486.29     2017.03     25.33 o 
  -9   3   3     5580.96     4839.07     40.09 o 
  -7   3   3     9486.78     8791.09     64.35 o 
  -5   3   3     9672.29     8724.85     62.95 o 
  -3   3   3     2943.23     1912.99     18.40 o 
  -1   3   3     6813.97    11079.53     71.42 o 
   1   3   3     7137.41     6285.56     46.48 o 
   3   3   3    27949.51    29863.06    224.56 o 
   5   3   3     5435.35     4924.00     35.55 o 
   7   3   3    15450.74    16427.30    104.19 o 
   9   3   3    13569.22    13790.94     90.64 o 
  11   3   3     2793.16     2516.84     26.72 o 
  13   3   3      492.55      394.04     19.15 o 
  15   3   3     2582.67     2505.18     30.15 o 
  17   3   3     3801.45     3635.02     43.91 o 
  19   3   3      228.20      248.22     13.82 o 
  21   3   3      324.29      344.65     16.63 o 
  23   3   3      816.86      839.49     28.93 o 
  25   3   3       93.31      138.71     16.15 o 
 -26   4   3      736.07      733.60     32.58 o 
 -24   4   3     1646.84     1681.81     43.53 o 
 -22   4   3     1078.17     1109.09     61.41 o 
 -20   4   3     3379.77     3306.64     58.95 o 
 -18   4   3     4693.04     4746.11     59.61 o 
 -16   4   3     1292.05     1294.76     26.03 o 
 -14   4   3      948.86      857.22     19.61 o 
 -12   4   3     8306.82     8069.88     71.13 o 
 -10   4   3    19852.25    19973.58    151.96 o 
  -8   4   3    18860.73    19744.24    172.69 o 
  -6   4   3    24737.37    26185.24    175.36 o 
  -4   4   3    24246.04    24552.18    163.76 o 
  -2   4   3     5874.76     5543.37     39.93 o 
   0   4   3      334.31       56.27      3.38 o 
   2   4   3    18293.65    17974.44    121.72 o 
   4   4   3    49692.49    54706.84    327.86 o 
   6   4   3     7067.48     7040.94     49.97 o 
   8   4   3    13098.27    12952.36    104.21 o 
  10   4   3    18225.18    18250.93    151.38 o 
  12   4   3     1060.60      904.47     17.63 o 
  14   4   3     1727.01     1604.78     25.51 o 
  16   4   3     6379.40     6297.93     71.16 o 
  18   4   3     3458.63     3505.16     49.88 o 
  20   4   3      538.71      599.23     23.97 o 
  22   4   3      768.45      842.59     29.15 o 
  24   4   3     1654.91     1623.13     42.27 o 
 -25   5   3      578.26      676.57     29.43 o 
 -23   5   3     3678.59     3515.56     65.93 o 
 -21   5   3     4796.24     4622.63     75.19 o 
 -19   5   3     2314.93     2374.23     46.07 o 
 -17   5   3     5820.67     5880.28     69.38 o 
 -15   5   3     3985.90     3782.73     49.62 o 
 -13   5   3     2739.85     2635.61     37.61 o 
 -11   5   3    15758.07    16375.04    145.32 o 
  -9   5   3    18589.66    19260.55    147.47 o 
  -7   5   3    24883.90    26546.10    165.27 o 
  -5   5   3    30678.41    33227.40    220.04 o 
  -3   5   3     3534.83     2579.63     21.69 o 
  -1   5   3     8416.08     8126.10     52.91 o 
   1   5   3    21927.10    23391.39    146.06 o 
   3   5   3    18922.21    18236.83    116.11 o 
   5   5   3    34296.10    37482.66    242.59 o 
   7   5   3    32695.54    35188.41    234.25 o 
   9   5   3    16234.61    15567.95    123.91 o 
  11   5   3     7739.28     7350.19     68.12 o 
  13   5   3     7389.36     7251.67     69.26 o 
  15   5   3     8056.52     7904.50     84.37 o 
  17   5   3     2953.15     2969.08     44.98 o 
  19   5   3     2432.05     2448.48     75.02 o 
  21   5   3     2867.48     2814.04     57.62 o 
  23   5   3      545.45      583.54     32.21 o 
  25   5   3      544.60      543.38     32.33 o 
 -24   6   3      311.05      321.78     22.77 o 
 -22   6   3     1570.91     1421.42     60.54 o 
 -20   6   3     2752.97     2784.29     46.22 o 
 -18   6   3     1596.11     1530.94     35.29 o 
 -16   6   3     1864.60     1782.76     32.84 o 
 -14   6   3     5857.60     6154.69     69.83 o 
 -12   6   3     3739.03     3640.17     47.87 o 
 -10   6   3     8954.41     8634.32     85.68 o 
  -8   6   3    32056.44    33465.73    275.51 o 
  -6   6   3    14814.84    15015.58     98.96 o 
  -4   6   3     6615.29     6289.54     47.19 o 
  -2   6   3    12730.36    12551.35     78.54 o 
   0   6   3     7495.15     7034.44     51.38 o 
   2   6   3     3978.06     3299.41     28.61 o 
   4   6   3     9174.69     8922.78     68.86 o 
   6   6   3    18011.19    17920.00    126.73 o 
   8   6   3     2207.23     1833.81     26.05 o 
  10   6   3      284.52      222.44      9.74 o 
  12   6   3     6233.75     6147.79     68.30 o 
  14   6   3     1012.60      992.12     23.19 o 
  16   6   3      534.73      540.87     18.60 o 
  18   6   3     3287.71     3133.55     48.40 o 
  20   6   3      652.74      716.94     23.55 o 
  22   6   3      490.36      524.46     25.44 o 
  24   6   3      555.42      464.34     25.45 o 
 -23   7   3      843.88      789.02     31.88 o 
 -21   7   3      955.50      986.03     28.19 o 
 -19   7   3     1047.32     1012.90     39.88 o 
 -17   7   3     2533.13     2388.68     40.75 o 
 -15   7   3     1497.28     1525.76     30.39 o 
 -13   7   3     1329.34     1320.74     26.79 o 
 -11   7   3     6192.86     6024.19     67.23 o 
  -9   7   3     7836.59     7977.49     84.02 o 
  -7   7   3     8087.73     8274.36     82.22 o 
  -5   7   3     7383.55     7714.55     62.21 o 
  -3   7   3     4519.00     4629.82     35.55 o 
  -1   7   3     5453.24     5418.93     43.08 o 
   1   7   3     4004.88     3958.96     37.20 o 
   3   7   3     4898.36     4889.21     43.76 o 
   5   7   3     8139.29     8176.78     65.81 o 
   7   7   3     3674.18     3656.33     41.30 o 
   9   7   3     2276.74     2215.24     33.91 o 
  11   7   3     1845.15     1832.03     31.26 o 
  13   7   3     1441.46     1445.96     31.13 o 
  15   7   3     2262.36     2234.54     38.18 o 
  17   7   3      965.03      925.29     25.10 o 
  19   7   3      707.03      758.02     24.14 o 
  21   7   3      893.48      917.27     27.67 o 
  23   7   3      281.19      258.95     26.21 o 
 -22   8   3      174.25      182.50     15.81 o 
 -20   8   3        3.17       -1.22      8.82 o 
 -18   8   3      790.91      763.91     23.83 o 
 -16   8   3      928.54      991.26     25.79 o 
 -14   8   3      843.58      780.69     21.90 o 
 -12   8   3      218.44      179.44     13.58 o 
 -10   8   3     2416.11     2327.37     36.37 o 
  -8   8   3      601.61      577.19     16.69 o 
  -6   8   3       67.43       76.35      7.48 o 
  -4   8   3     2285.80     2226.98     28.91 o 
  -2   8   3       27.89       51.62      5.41 o 
   0   8   3      251.64      286.81      9.94 o 
   2   8   3     2736.39     2745.45     32.47 o 
   4   8   3     2915.21     2953.79     34.36 o 
   6   8   3      796.22      861.78     19.88 o 
   8   8   3     1413.69     1500.18     27.58 o 
  10   8   3     2085.71     2011.10     33.83 o 
  12   8   3      491.94      502.89     17.44 o 
  14   8   3      604.05      638.65     20.08 o 
  16   8   3     1069.53      994.26     26.13 o 
  18   8   3      194.32      200.88     14.55 o 
  20   8   3       38.01       33.66      9.70 o 
  22   8   3      175.69      163.66     27.12 o 
 -21   9   3        0.91       17.23     10.68 o 
 -19   9   3      190.87      205.90     15.82 o 
 -17   9   3      302.35      298.46     16.84 o 
 -15   9   3      296.21      309.12     16.10 o 
 -13   9   3      348.96      323.37     18.14 o 
 -11   9   3       83.46       79.00      9.57 o 
  -9   9   3     1097.82     1149.11     25.24 o 
  -7   9   3      114.98      110.23      9.61 o 
  -5   9   3        6.02       10.45      7.01 o 
  -3   9   3     2663.14     2737.48     45.93 o 
  -1   9   3      408.50      422.22     16.85 o 
   1   9   3      186.41      198.31      9.39 o 
   3   9   3     1294.07     1280.82     21.66 o 
   5   9   3       41.12       48.05      7.59 o 
   7   9   3       77.78       71.25      8.39 o 
   9   9   3      127.06      141.07     10.79 o 
  11   9   3       51.05       38.23      7.80 o 
  13   9   3      128.87      122.67     11.40 o 
  15   9   3      147.50      140.82     12.75 o 
  17   9   3       55.64       78.70     11.23 o 
  19   9   3        7.58        0.02      8.70 o 
  21   9   3       42.49       39.27     17.40 o 
 -20  10   3        0.68        5.02     11.31 o 
 -18  10   3      150.19      112.56     13.21 o 
 -16  10   3        2.82       -3.63      7.87 o 
 -14  10   3       91.66       85.57     11.10 o 
 -12  10   3      128.87      108.30     10.95 o 
 -10  10   3      506.20      537.47     18.62 o 
  -8  10   3       40.77       47.15      8.12 o 
  -6  10   3       80.90       69.30      9.90 o 
  -4  10   3      732.73      736.09     33.31 o 
  -2  10   3       74.25       49.66      7.50 o 
   0  10   3      573.42      487.86     16.35 o 
   2  10   3      291.37      241.47     12.13 o 
   4  10   3      245.84      255.92     12.88 o 
   6  10   3       10.92        7.83      6.23 o 
   8  10   3       57.94       46.22      8.10 o 
  10  10   3      200.43      193.28     24.29 o 
  12  10   3       24.55       35.23      8.49 o 
  14  10   3      169.75      129.59     12.51 o 
  16  10   3       76.61       46.43     10.32 o 
  18  10   3       44.96       34.12      9.99 o 
 -17  11   3      553.73      565.95     23.03 o 
 -15  11   3       15.29       23.82      9.27 o 
 -13  11   3       11.01        8.88      8.08 o 
 -11  11   3     1007.49      941.09     28.86 o 
  -9  11   3      725.37      782.55     25.74 o 
  -7  11   3      249.11      268.52     16.31 o 
  -5  11   3     1075.31     1005.41     27.61 o 
  -3  11   3      453.22      430.70     18.78 o 
  -1  11   3        3.96       10.48      6.37 o 
   1  11   3      353.06      379.85     19.62 o 
   3  11   3     1638.21     1503.56     35.62 o 
   5  11   3     1236.21     1136.13     31.25 o 
   7  11   3      780.53      839.01     30.42 o 
   9  11   3     1288.50     1194.32     28.32 o 
  11  11   3      508.88      442.63     18.65 o 
  13  11   3       37.06       42.34     10.38 o 
  15  11   3      420.73      401.89     19.76 o 
  17  11   3      356.73      337.20     23.19 o 
 -16  12   3      336.43      355.20     27.90 o 
 -14  12   3      109.74      155.30     15.92 o 
 -12  12   3      248.97      304.66     19.48 o 
 -10  12   3     1408.79     1381.34     37.67 o 
  -8  12   3     1935.56     1772.61     64.14 o 
  -6  12   3     1138.09     1123.68     31.25 o 
  -4  12   3      819.27      812.68     26.11 o 
  -2  12   3      624.22      631.67     23.04 o 
   0  12   3      567.81      576.83     19.67 o 
   2  12   3      585.67      598.51     23.99 o 
   4  12   3     1058.21     1138.24     32.57 o 
   6  12   3     2077.40     2011.41     44.68 o 
   8  12   3      745.98      742.17     27.79 o 
  10  12   3      184.35      242.39     21.74 o 
  12  12   3      570.09      551.63     21.41 o 
  14  12   3      414.18      422.05     20.56 o 
 -13  13   3      214.84      234.41     31.64 o 
 -11  13   3      207.86      220.72     18.28 o 
  -9  13   3     1256.95     1115.48     49.40 o 
  -7  13   3     1760.08     1602.79     39.53 o 
  -5  13   3      358.03      318.04     19.24 o 
  -3  13   3      310.36      274.69     18.01 o 
  -1  13   3     1087.77     1111.79     32.01 o 
   1  13   3      435.36      484.87     23.17 o 
   3  13   3      504.98      544.44     24.18 o 
   5  13   3     1840.41     1704.43     41.85 o 
   7  13   3     1423.60     1470.58     54.50 o 
   9  13   3      291.30      291.14     20.59 o 
  11  13   3      232.86      294.82     21.55 o 
  -8  14   3     2744.93     2806.15     75.93 o 
  -6  14   3     2318.86     2423.09     51.51 o 
  -4  14   3     1558.83     1783.28     43.30 o 
  -2  14   3     1562.87     1620.37     66.22 o 
   0  14   3     1387.59     1484.18     85.28 o 
   2  14   3     1076.89     1137.60     35.53 o 
   4  14   3     1611.94     1644.99     42.95 o 
   6  14   3     1684.84     1657.11     64.64 o 
   8  14   3      663.03      604.57     49.18 o 
 -26   0   4     3468.51     3415.06     64.26 o 
 -24   0   4     5443.55     5668.59     85.31 o 
 -22   0   4     1035.86     1171.58     44.77 o 
 -20   0   4     9586.44     9949.64    119.55 o 
 -18   0   4    29483.81    30039.73    341.04 o 
 -16   0   4      426.31      477.46     17.68 o 
 -14   0   4     8895.32     8622.24     83.33 o 
 -12   0   4    64113.07    66240.45    523.17 o 
 -10   0   4     1005.67     1878.77     25.19 o 
  -8   0   4    16094.13    16392.64    137.04 o 
  -6   0   4    71472.28    79259.16    615.81 o 
  -4   0   4      470.90      112.16      5.39 o 
  -2   0   4      406.23     1082.25     24.30 o 
   0   0   4     2990.67     2285.97     78.23 o 
   2   0   4    73990.83    79070.62    727.80 o 
   4   0   4    27258.76    30278.81    281.60 o 
   6   0   4    40382.01    45041.24    414.73 o 
   8   0   4    90681.40   101125.69    914.81 o 
  10   0   4    13562.05    13955.24    141.99 o 
  12   0   4     6773.29     6427.60     75.94 o 
  14   0   4    19187.14    19508.37    196.59 o 
  16   0   4    11412.50    11546.79    157.61 o 
  18   0   4     6376.57     6303.63    191.70 o 
  20   0   4     5686.65     5406.44     94.24 o 
  22   0   4     2861.36     2703.79    101.38 o 
  24   0   4      697.92      696.58     32.77 o 
  26   0   4      665.78      617.70     32.81 o 
 -27   1   4      511.38      549.09     22.74 o 
 -25   1   4      267.67      330.95     22.05 o 
 -23   1   4      111.29      143.45     10.29 o 
 -21   1   4     3398.09     3150.01     39.22 o 
 -19   1   4     1447.52     1461.57     24.17 o 
 -17   1   4     1041.64     1075.46     27.43 o 
 -15   1   4     8866.30     8647.76     94.52 o 
 -13   1   4     2730.05     2461.79     38.19 o 
 -11   1   4    11921.48    12181.44     82.01 o 
  -9   1   4    24098.89    25090.54    168.78 o 
  -7   1   4    29224.43    30338.51    290.91 o 
  -5   1   4    32087.97    33391.98    218.31 o 
  -3   1   4     3096.80     2370.37     23.94 o 
  -1   1   4    18257.04    18073.31    159.20 o 
   1   1   4     9805.81     8052.16     58.70 o 
   3   1   4    16344.92    14697.12     86.09 o 
   5   1   4    52614.43    56677.14    315.65 o 
   7   1   4     9677.61     9224.41     75.21 o 
   9   1   4     4146.07     3436.23     29.43 o 
  11   1   4     2483.98     2438.83     27.83 o 
  13   1   4      114.18       86.06     11.43 o 
  15   1   4     1679.29     1665.35     21.21 o 
  17   1   4     2072.88     2212.08     31.38 o 
  19   1   4     2385.58     2434.76     39.62 o 
  21   1   4     1241.73     1301.10     29.38 o 
  23   1   4      194.33      219.71     13.60 o 
  25   1   4      345.46      366.75     22.91 o 
 -26   2   4       96.93      116.05     13.13 o 
 -24   2   4      403.19      377.73     18.23 o 
 -22   2   4     1345.43     1390.23     36.61 o 
 -20   2   4      874.77      898.89     37.24 o 
 -18   2   4     1922.07     1797.23     32.93 o 
 -16   2   4     3098.16     3161.57     38.26 o 
 -14   2   4     4377.71     4341.77     64.84 o 
 -12   2   4     4343.46     4430.03     44.44 o 
 -10   2   4    13054.64    13557.00     97.18 o 
  -8   2   4    31201.97    33349.03    220.67 o 
  -6   2   4    12703.06    13899.82     96.77 o 
  -4   2   4    18067.86    19541.54    131.27 o 
  -2   2   4    13852.12    14046.85    106.92 o 
   0   2   4     3941.67     3215.89     28.02 o 
   2   2   4     9376.03     8891.90     70.80 o 
   4   2   4    29925.19    30785.11    187.69 o 
   6   2   4    16818.49    17863.98    105.15 o 
   8   2   4     1856.03     1764.58     18.15 o 
  10   2   4     3094.50     2762.97     25.74 o 
  12   2   4     1974.58     2025.11     22.08 o 
  14   2   4       19.17       18.82      4.05 o 
  16   2   4     1749.69     1773.21     25.07 o 
  18   2   4     3084.91     3184.01     46.09 o 
  20   2   4      991.94     1047.95     25.86 o 
  22   2   4      387.40      375.34     17.51 o 
  24   2   4      363.78      380.40     18.39 o 
  26   2   4      423.21      447.76     24.28 o 
 -25   3   4      146.90      129.12     27.27 o 
 -23   3   4      810.99      808.52     29.22 o 
 -21   3   4      772.01      826.64     43.87 o 
 -19   3   4      159.50      150.58     13.83 o 
 -17   3   4     1487.28     1401.44     24.44 o 
 -15   3   4     2495.18     2422.63     32.03 o 
 -13   3   4        7.99       19.31      5.26 o 
 -11   3   4      569.83      375.93     10.53 o 
  -9   3   4     6460.85     6025.67     48.90 o 
  -7   3   4     2255.65     1965.63     25.76 o 
  -5   3   4      183.26      424.95      8.55 o 
  -3   3   4     2296.08     1800.09     18.32 o 
  -1   3   4     3046.23     2644.65     22.23 o 
   1   3   4      906.67     1593.15     15.63 o 
   3   3   4     4594.75     4044.86     33.53 o 
   5   3   4    14747.73    16013.09    110.35 o 
   7   3   4     1969.80     1883.40     18.61 o 
   9   3   4      649.73      533.31     12.40 o 
  11   3   4     2720.68     2725.76     26.48 o 
  13   3   4     1588.57     1680.60     22.87 o 
  15   3   4        3.09        7.40      5.33 o 
  17   3   4     1463.12     1399.32     25.22 o 
  19   3   4     2206.97     2244.15     38.68 o 
  21   3   4       18.39        9.57      6.94 o 
  23   3   4      232.64      269.58     18.41 o 
  25   3   4      307.51      289.55     20.25 o 
 -26   4   4      168.52      187.55     18.98 o 
 -24   4   4        4.73        7.83      9.45 o 
 -22   4   4      212.85      204.54     19.51 o 
 -20   4   4       88.89       90.77     12.53 o 
 -18   4   4      321.88      276.36     13.86 o 
 -16   4   4      933.04      986.80     22.88 o 
 -14   4   4        0.80        7.25      4.46 o 
 -12   4   4      488.52      405.93     11.79 o 
 -10   4   4     3474.96     3623.18     38.13 o 
  -8   4   4        2.77        3.23      3.53 o 
  -6   4   4      455.19      407.42      8.74 o 
  -4   4   4     9983.72    11474.56     82.22 o 
  -2   4   4      555.09      898.58     11.68 o 
   0   4   4      396.52      363.40     11.13 o 
   2   4   4    11213.83    12955.82     91.23 o 
   4   4   4      343.67      596.85     10.16 o 
   6   4   4      363.95      366.54      8.71 o 
   8   4   4     4223.60     4655.26     51.87 o 
  10   4   4      164.62      159.72      7.93 o 
  12   4   4        5.17        2.08      3.90 o 
  14   4   4      561.56      607.24     15.78 o 
  16   4   4     1389.24     1362.71     24.90 o 
  18   4   4       23.55       28.07      7.63 o 
  20   4   4        2.50       -0.63      7.41 o 
  22   4   4      920.05      825.30     34.60 o 
  24   4   4        9.58       -0.64      8.78 o 
 -25   5   4      130.29      129.82     19.28 o 
 -23   5   4       38.41       25.12     10.75 o 
 -21   5   4      290.22      275.38     20.71 o 
 -19   5   4      134.72      121.33     11.26 o 
 -17   5   4       27.69       34.93      7.85 o 
 -15   5   4      419.65      417.93     15.34 o 
 -13   5   4       40.96       43.77      6.34 o 
 -11   5   4      661.24      714.91     15.21 o 
  -9   5   4     1613.50     1826.68     24.43 o 
  -7   5   4     1061.18     1079.59     18.27 o 
  -5   5   4     2288.19     2572.37     26.04 o 
  -3   5   4      552.00      669.94     10.61 o 
  -1   5   4      105.49       88.06      4.43 o 
   1   5   4     1519.01     1675.92     19.03 o 
   3   5   4       71.13       85.88      5.51 o 
   5   5   4     3489.59     3870.94     32.45 o 
   7   5   4        5.78        5.34      3.88 o 
   9   5   4     1049.79     1058.84     18.81 o 
  11   5   4     1886.94     1944.43     27.90 o 
  13   5   4        2.77        0.72      4.49 o 
  15   5   4     1135.60     1148.17     22.74 o 
  17   5   4      767.87      764.39     22.58 o 
  19   5   4      190.11      174.37     13.43 o 
  21   5   4       64.59       47.03     11.43 o 
  23   5   4        0.13        8.15      9.04 o 
 -24   6   4       19.06       16.68     11.71 o 
 -22   6   4        2.49        7.31      9.87 o 
 -20   6   4      569.03      602.16     21.81 o 
 -18   6   4      405.36      382.45     17.07 o 
 -16   6   4        9.43       -3.40      5.89 o 
 -14   6   4      458.11      490.00     22.96 o 
 -12   6   4     2772.16     2766.16     39.44 o 
 -10   6   4      762.76      849.78     19.34 o 
  -8   6   4     1050.20     1010.09     17.64 o 
  -6   6   4     6928.17     7423.92     59.59 o 
  -4   6   4     1146.79     1268.78     16.13 o 
  -2   6   4       27.57       17.77      3.05 o 
   0   6   4      203.19      145.89      5.32 o 
   2   6   4     1997.45     2005.78     20.98 o 
   4   6   4     5259.08     5588.60     48.08 o 
   6   6   4      188.59      157.17      7.07 o 
   8   6   4     1660.91     1738.70     25.60 o 
  10   6   4     1280.61     1307.16     24.75 o 
  12   6   4      678.56      685.09     17.01 o 
  14   6   4      162.11      173.30     10.63 o 
  16   6   4      499.77      531.04     25.86 o 
  18   6   4      129.27      129.55     12.08 o 
  20   6   4      319.98      318.30     17.17 o 
  22   6   4       71.69       52.97     11.96 o 
  24   6   4       63.05       64.14     25.02 o 
 -23   7   4       60.06       61.40     15.12 o 
 -21   7   4      273.56      287.78     21.34 o 
 -19   7   4     1862.38     1888.02     40.96 o 
 -17   7   4      690.48      714.04     22.37 o 
 -15   7   4      218.66      225.18     13.14 o 
 -13   7   4     3122.95     2995.38     43.60 o 
 -11   7   4     4380.23     4536.69     55.48 o 
  -9   7   4     2597.40     2565.73     46.16 o 
  -7   7   4     5167.09     5094.34     57.08 o 
  -5   7   4    11714.52    12334.55     85.33 o 
  -3   7   4     1125.33     1127.73     14.76 o 
  -1   7   4       18.98       11.93      4.32 o 
   1   7   4     9262.94     9303.83     72.89 o 
   3   7   4     4598.02     4742.36     43.68 o 
   5   7   4     3106.71     3101.71     32.87 o 
   7   7   4     7783.18     7842.25     72.64 o 
   9   7   4     1780.90     1682.24     26.65 o 
  11   7   4      202.53      188.76     10.22 o 
  13   7   4      191.59      207.34     12.29 o 
  15   7   4      430.65      414.59     16.79 o 
  17   7   4     1108.36     1077.97     34.87 o 
  19   7   4      391.41      370.10     20.67 o 
  21   7   4      392.52      379.58     19.50 o 
  23   7   4      349.94      347.73     39.40 o 
 -22   8   4      496.85      553.86     24.41 o 
 -20   8   4      880.62     1046.78     38.98 o 
 -18   8   4     1374.70     1548.30     34.17 o 
 -16   8   4      916.17     1064.47     27.17 o 
 -14   8   4        4.69        5.39      8.43 o 
 -12   8   4      750.89      789.68     24.42 o 
 -10   8   4     1541.04     1528.68     28.88 o 
  -8   8   4       65.05      106.11      9.93 o 
  -6   8   4      995.67      990.06     21.16 o 
  -4   8   4      706.97      659.82     22.54 o 
  -2   8   4     1479.99     1772.84     21.26 o 
   0   8   4       14.41       20.15      4.28 o 
   2   8   4     3062.68     2934.84     32.09 o 
   4   8   4     2995.29     2837.79     31.96 o 
   6   8   4     4055.68     4317.26     47.93 o 
   8   8   4     6264.29     6278.62     63.59 o 
  10   8   4     2044.58     1996.52     34.00 o 
  12   8   4      228.84      275.39     13.90 o 
  14   8   4     1619.31     1627.90     32.77 o 
  16   8   4     1615.95     1556.14     33.48 o 
  18   8   4      548.17      559.56     21.46 o 
  20   8   4      715.84      698.78     25.31 o 
 -21   9   4      995.45     1047.33     37.53 o 
 -19   9   4      276.44      273.14     17.39 o 
 -17   9   4     2639.35     2452.99     44.31 o 
 -15   9   4     4192.70     4064.41     57.81 o 
 -13   9   4     1197.77     1267.09     28.58 o 
 -11   9   4     3026.71     2837.63     43.38 o 
  -9   9   4    16972.92    16665.34    153.90 o 
  -7   9   4     9702.21    10027.18    100.29 o 
  -5   9   4     3129.51     3190.15     49.55 o 
  -3   9   4    13732.62    13662.89    126.56 o 
  -1   9   4     6511.01     6665.94     71.61 o 
   1   9   4     1637.48     1763.12     26.38 o 
   3   9   4     8424.18     8104.58     74.29 o 
   5   9   4    10691.78    10642.32    105.03 o 
   7   9   4     5188.85     5343.45     63.58 o 
   9   9   4     1280.80     1309.44     27.62 o 
  11   9   4     1975.21     1925.19     35.26 o 
  13   9   4     1662.71     1627.36     33.33 o 
  15   9   4      331.32      381.62     17.96 o 
  17   9   4     1743.79     1733.89     38.65 o 
  19   9   4     1844.70     1849.71     40.40 o 
 -20  10   4      911.35      994.87     59.82 o 
 -18  10   4      761.22      839.65     36.74 o 
 -16  10   4     2569.33     2541.49     45.70 o 
 -14  10   4     2154.61     2291.25     41.49 o 
 -12  10   4     1844.47     1844.92     35.54 o 
 -10  10   4     6835.31     6495.39     76.03 o 
  -8  10   4     7693.16     7960.61     98.85 o 
  -6  10   4     7761.74     7732.39     95.48 o 
  -4  10   4     5794.23     5672.80     76.23 o 
  -2  10   4     4978.38     5268.47     73.60 o 
   0  10   4     5896.12     5872.65     67.10 o 
   2  10   4     2681.68     2608.14     39.10 o 
   4  10   4     5281.05     5440.35     64.81 o 
   6  10   4     6904.11     6764.39     76.57 o 
   8  10   4     1933.05     1953.93     35.34 o 
  10  10   4     1082.83     1158.79     27.54 o 
  12  10   4     1074.14     1097.52     27.71 o 
  14  10   4      675.39      717.70     23.35 o 
  16  10   4      627.91      655.11     24.02 o 
  18  10   4      920.28     1034.41     30.41 o 
 -17  11   4     1570.48     1584.68     46.51 o 
 -15  11   4     1485.82     1542.53     35.24 o 
 -13  11   4     1393.79     1389.48     31.94 o 
 -11  11   4     1042.78     1054.60     30.59 o 
  -9  11   4     2170.37     2122.21     43.50 o 
  -7  11   4     2845.31     2818.00     57.54 o 
  -5  11   4     1477.68     1606.60     35.90 o 
  -3  11   4     1777.79     1640.73     38.13 o 
  -1  11   4     2031.54     2140.14     36.15 o 
   1  11   4     2111.18     2133.16     36.13 o 
   3  11   4     2887.10     2715.16     50.09 o 
   5  11   4     3780.00     3582.47     59.88 o 
   7  11   4     4234.59     4045.23     56.08 o 
   9  11   4     2850.93     2624.69     43.80 o 
  11  11   4     1546.37     1531.96     33.59 o 
  13  11   4     1551.47     1427.65     49.73 o 
  15  11   4     1948.26     1878.00     50.27 o 
 -14  12   4      388.67      397.47     22.50 o 
 -12  12   4     1030.85     1036.86     32.16 o 
 -10  12   4      502.29      512.86     29.90 o 
  -8  12   4      789.46      809.91     27.43 o 
  -6  12   4     2136.93     2028.52     45.82 o 
  -4  12   4     1246.55     1280.54     33.19 o 
  -2  12   4      632.36      677.46     24.04 o 
   0  12   4     1291.95     1287.96     28.72 o 
   2  12   4     1636.00     1661.32     39.15 o 
   4  12   4      579.38      623.85     25.10 o 
   6  12   4      805.66      818.38     28.99 o 
   8  12   4     1726.17     1679.28     41.60 o 
  10  12   4      338.67      369.08     18.55 o 
  12  12   4      175.69      245.08     16.72 o 
  14  12   4      808.96      848.47     42.42 o 
 -11  13   4      136.15      127.41     28.19 o 
  -9  13   4      116.40       89.50     13.66 o 
  -7  13   4      328.48      327.19     20.10 o 
  -5  13   4      253.53      267.22     18.44 o 
  -3  13   4      274.86      285.01     23.66 o 
  -1  13   4      489.21      464.96     21.62 o 
   1  13   4      197.65      161.14     15.98 o 
   3  13   4      153.47      184.30     16.94 o 
   5  13   4      336.82      286.60     19.79 o 
   7  13   4      150.80      136.29     18.29 o 
   9  13   4      138.20      167.23     19.70 o 
  11  13   4      216.00      199.89     36.53 o 
  -6  14   4        5.95       28.47     17.83 o 
  -4  14   4       89.61      121.08     24.02 o 
  -2  14   4      271.70      259.59     23.29 o 
   0  14   4       60.44       35.95     22.15 o 
   2  14   4        9.12       14.96     17.26 o 
   4  14   4      113.85      172.86     33.36 o 
   6  14   4        6.93       16.11     21.86 o 
 -25   1   5       75.23       46.81     10.55 o 
 -23   1   5      599.82      619.93     19.55 o 
 -21   1   5      131.66      117.02      9.32 o 
 -19   1   5       73.48       49.81      6.58 o 
 -17   1   5     2458.59     2474.68     30.97 o 
 -15   1   5      165.62      161.37      7.53 o 
 -13   1   5        0.81       19.35      6.67 o 
 -11   1   5     2964.84     3277.46     29.31 o 
  -9   1   5     2650.35     2475.53     23.10 o 
  -7   1   5      176.67      296.28      7.35 o 
  -5   1   5     2208.38     2527.67     22.67 o 
  -3   1   5     9995.97    11017.28     91.88 o 
  -1   1   5        5.47       12.89      2.46 o 
   1   1   5      171.87      123.93      4.61 o 
   3   1   5     7780.01     8677.34     51.35 o 
   5   1   5     2915.46     2522.07     20.73 o 
   7   1   5       58.60       77.61      3.94 o 
   9   1   5      517.51      475.34      9.97 o 
  11   1   5     1823.99     1856.90     21.13 o 
  13   1   5       29.43       21.20      4.23 o 
  15   1   5       12.83        8.40      4.29 o 
  17   1   5     1342.85     1458.68     24.93 o 
  19   1   5      521.85      587.05     19.01 o 
  21   1   5        2.56        8.94      7.97 o 
  23   1   5       74.75       71.02     10.59 o 
  25   1   5      191.43      193.81     15.42 o 
 -26   2   5      205.13      227.33     16.31 o 
 -24   2   5        1.42       13.81      7.75 o 
 -22   2   5      209.02      216.56     19.39 o 
 -20   2   5      359.77      337.25     13.99 o 
 -18   2   5      826.67      845.05     23.58 o 
 -16   2   5     2322.47     2241.48     31.23 o 
 -14   2   5     1769.65     1725.37     25.59 o 
 -12   2   5     3881.81     4012.22     58.45 o 
 -10   2   5     3862.57     3881.94     40.65 o 
  -8   2   5     2319.64     2101.92     22.71 o 
  -6   2   5    10990.74    11929.55    111.04 o 
  -4   2   5     6096.15     6332.65     55.09 o 
  -2   2   5     9590.50    10517.05     84.01 o 
   0   2   5     9935.76    11153.93     81.04 o 
   2   2   5     2549.64     1912.44     17.76 o 
   4   2   5    20838.41    22768.69    167.79 o 
   6   2   5     7760.72     8472.23     59.03 o 
   8   2   5        8.50       22.78      2.94 o 
  10   2   5     5650.58     5708.56     44.74 o 
  12   2   5      901.68      881.70     14.33 o 
  14   2   5      315.90      309.86     10.46 o 
  16   2   5     2396.89     2467.25     30.98 o 
  18   2   5     1125.45     1215.99     26.77 o 
  20   2   5       63.72       65.73     11.21 o 
  22   2   5      585.02      599.87     23.37 o 
  24   2   5       59.98       76.70     11.00 o 
 -25   3   5      280.84      320.16     18.10 o 
 -23   3   5       57.07       53.86      9.96 o 
 -21   3   5     1263.21     1254.91     34.62 o 
 -19   3   5     3408.03     3466.19     58.78 o 
 -17   3   5     1481.96     1463.47     29.27 o 
 -15   3   5     2745.18     2887.68     43.00 o 
 -13   3   5    11160.67    11221.80     95.37 o 
 -11   3   5      840.32      606.29     15.13 o 
  -9   3   5        8.11       61.26      4.56 o 
  -7   3   5    12816.59    11665.75     84.99 o 
  -5   3   5      959.42      483.74      9.16 o 
  -3   3   5      224.96      625.67     12.91 o 
  -1   3   5     8143.83     7527.07     58.56 o 
   1   3   5     2720.37     1841.99     17.95 o 
   3   3   5     1183.99      804.65     11.68 o 
   5   3   5     8172.16     8342.47     63.07 o 
   7   3   5    11265.13    11142.42     75.84 o 
   9   3   5      486.08      412.37     13.70 o 
  11   3   5      527.06      456.49     10.89 o 
  13   3   5     5002.89     5001.62     95.60 o 
  15   3   5      320.60      355.52     11.53 o 
  17   3   5      617.34      629.39     16.22 o 
  19   3   5     4297.68     4163.09     56.48 o 
  21   3   5      492.87      478.47     22.13 o 
  23   3   5        2.27        6.17      9.26 o 
  25   3   5      281.36      281.21     25.09 o 
 -24   4   5      246.78      262.80     20.10 o 
 -22   4   5      507.12      507.14     24.18 o 
 -20   4   5     2872.76     3070.63     56.60 o 
 -18   4   5     3352.41     3324.12     48.30 o 
 -16   4   5     2338.74     2256.70     51.60 o 
 -14   4   5     7630.21     7734.22     72.54 o 
 -12   4   5    10131.85    10241.07     88.35 o 
 -10   4   5     2221.74     2063.77     26.99 o 
  -8   4   5     4152.47     3781.64     35.30 o 
  -6   4   5    23328.76    24201.22    164.59 o 
  -4   4   5    10104.68    10317.23     75.98 o 
  -2   4   5     1839.67     1413.82     17.40 o 
   0   4   5    25472.03    26101.34    162.95 o 
   2   4   5    13154.69    13223.12     87.63 o 
   4   4   5     5976.26     5712.53     46.64 o 
   6   4   5    20388.32    21629.39    148.58 o 
   8   4   5     9024.59     9245.07     70.94 o 
  10   4   5     2135.59     1874.90     25.56 o 
  12   4   5     1742.64     1811.15     27.00 o 
  14   4   5     3237.14     3334.66     41.11 o 
  16   4   5     2340.28     2304.13     38.42 o 
  18   4   5     1331.09     1337.25     26.52 o 
  20   4   5     2821.23     2692.57     52.18 o 
  22   4   5      963.10      968.52     37.18 o 
  24   4   5       43.78       47.02     12.44 o 
 -25   5   5     2091.16     1936.86    141.36 o 
 -23   5   5      852.59      898.63     41.58 o 
 -21   5   5     1825.44     1854.89     45.21 o 
 -19   5   5     5036.91     4999.00    156.80 o 
 -17   5   5     6254.96     6135.22     73.03 o 
 -15   5   5     9262.81     9290.91     96.09 o 
 -13   5   5     6406.45     6643.99     72.44 o 
 -11   5   5     7933.35     7793.61     70.93 o 
  -9   5   5    15576.24    16321.61    128.98 o 
  -7   5   5     6286.62     6626.46     54.64 o 
  -5   5   5    11609.01    12317.20     90.25 o 
  -3   5   5    24583.53    27335.83    184.69 o 
  -1   5   5     6842.35     6701.22     49.90 o 
   1   5   5     7868.75     7484.11     61.84 o 
   3   5   5    18729.94    20155.65    191.93 o 
   5   5   5    17443.07    18267.48    140.47 o 
   7   5   5     8678.38     9246.51     78.93 o 
   9   5   5     6887.16     7105.29     59.95 o 
  11   5   5     9214.74     9306.64     83.46 o 
  13   5   5     2623.72     2689.62     36.00 o 
  15   5   5     2008.29     1909.14     30.70 o 
  17   5   5     6766.98     6276.94    141.39 o 
  19   5   5     3174.84     3129.64     49.46 o 
  21   5   5      965.34      943.04     31.18 o 
  23   5   5     1149.95     1183.30     36.59 o 
 -24   6   5      749.34      779.98     37.82 o 
 -22   6   5      551.88      573.05     27.25 o 
 -20   6   5        4.45       -0.01      7.65 o 
 -18   6   5     2779.89     2711.19     52.18 o 
 -16   6   5     6046.06     5925.16     71.19 o 
 -14   6   5      655.99      755.35     20.52 o 
 -12   6   5     3627.24     3597.08     47.07 o 
 -10   6   5    11894.13    11905.40    112.24 o 
  -8   6   5     4377.08     4501.93     46.00 o 
  -6   6   5     4803.03     4758.31     52.11 o 
  -4   6   5    22197.25    22684.96    156.96 o 
  -2   6   5    13720.04    13567.89     91.79 o 
   0   6   5     1253.86     1112.23     15.18 o 
   2   6   5    17901.46    18067.50    139.74 o 
   4   6   5    17551.64    17451.62    125.18 o 
   6   6   5     1047.20      940.68     16.26 o 
   8   6   5     9023.83     8852.69     79.52 o 
  10   6   5     5500.14     5155.07     54.19 o 
  12   6   5        6.55       12.62      5.35 o 
  14   6   5     1189.56     1204.60     24.10 o 
  16   6   5     1773.08     1749.90     30.57 o 
  18   6   5      926.26      962.44     26.20 o 
  20   6   5      481.78      503.12     20.79 o 
  22   6   5      454.87      503.96     25.20 o 
 -23   7   5      551.51      566.89     48.03 o 
 -21   7   5      629.75      604.42     23.37 o 
 -19   7   5      430.70      484.83     20.22 o 
 -17   7   5     1827.00     1878.52     37.02 o 
 -15   7   5     3627.05     3633.80     53.22 o 
 -13   7   5      824.64      871.44     22.71 o 
 -11   7   5     1955.67     1868.70     38.98 o 
  -9   7   5     6489.44     6354.62     90.54 o 
  -7   7   5     3278.18     3384.98     43.29 o 
  -5   7   5     5339.86     5321.35     44.15 o 
  -3   7   5     7708.39     7641.90     54.38 o 
  -1   7   5     4465.63     4678.56     37.41 o 
   1   7   5     5144.41     5293.88     44.12 o 
   3   7   5     3818.44     3734.19     37.50 o 
   5   7   5     4758.96     4789.22     45.32 o 
   7   7   5     5236.81     5439.61     57.93 o 
   9   7   5     2055.31     2028.61     30.26 o 
  11   7   5     1406.88     1337.33     29.35 o 
  13   7   5      869.95      899.20     21.03 o 
  15   7   5     1157.15     1243.77     26.03 o 
  17   7   5      985.93      948.06     26.13 o 
  19   7   5      505.01      520.36     21.19 o 
  21   7   5      766.95      789.33     26.79 o 
 -22   8   5      218.45      210.03     23.05 o 
 -20   8   5     1376.96     1410.56     49.92 o 
 -18   8   5       76.71      112.79     15.13 o 
 -16   8   5      262.87      289.32     15.94 o 
 -14   8   5     2924.93     2741.63     44.00 o 
 -12   8   5        3.49       18.91      6.78 o 
 -10   8   5       35.02       36.57      7.31 o 
  -8   8   5     1952.59     1889.63     46.83 o 
  -6   8   5      463.09      476.31     18.23 o 
  -4   8   5      111.98      129.31      7.40 o 
  -2   8   5       46.38       32.80      4.53 o 
   0   8   5     1170.83     1182.54     17.48 o 
   2   8   5        4.02        8.68      4.06 o 
   4   8   5      116.79      128.85      7.57 o 
   6   8   5     1896.53     1943.14     29.44 o 
   8   8   5     1855.29     1891.14     29.77 o 
  10   8   5        1.17        1.09      5.32 o 
  12   8   5      331.46      356.17     14.46 o 
  14   8   5     1430.37     1350.12     30.06 o 
  16   8   5      119.69      134.44     12.63 o 
  18   8   5       56.06       63.08     11.28 o 
  20   8   5      397.47      390.44     20.32 o 
 -19   9   5       22.59       31.52     12.11 o 
 -17   9   5      182.73      185.90     17.49 o 
 -15   9   5        0.91       -1.59     16.04 o 
 -13   9   5      284.12      344.83     19.73 o 
 -11   9   5      225.83      237.14     16.75 o 
  -9   9   5        2.62        5.50      6.34 o 
  -7   9   5     1825.16     1921.05     32.98 o 
  -5   9   5      587.61      603.77     19.89 o 
  -3   9   5        0.43        2.30      5.09 o 
  -1   9   5     1462.86     1500.47     22.78 o 
   1   9   5      558.95      580.95     13.04 o 
   3   9   5        0.29        4.71      4.80 o 
   5   9   5      239.07      255.49     13.56 o 
   7   9   5     1047.49     1064.10     22.58 o 
   9   9   5      154.96      155.67     11.31 o 
  11   9   5        2.72       17.58      8.10 o 
  13   9   5      402.58      395.89     17.60 o 
  15   9   5      119.88       95.82     11.83 o 
  17   9   5       37.03       15.79     11.56 o 
  19   9   5       20.15       18.61     16.68 o 
 -18  10   5        0.79       11.46     11.56 o 
 -16  10   5        0.40        2.87     10.11 o 
 -14  10   5      124.20       99.81     14.28 o 
 -12  10   5      133.39      111.03     15.32 o 
 -10  10   5       30.79       14.77      9.72 o 
  -8  10   5       39.94       29.73     11.68 o 
  -6  10   5      176.41      174.27     16.91 o 
  -4  10   5        1.38        1.75      8.53 o 
  -2  10   5       10.41       15.21      7.63 o 
   0  10   5      190.36      174.39     13.46 o 
   2  10   5      207.99      193.51     11.81 o 
   4  10   5        8.14        3.08      7.65 o 
   6  10   5       68.34       74.17     13.21 o 
   8  10   5      193.08      191.20     15.13 o 
  10  10   5       71.11       57.14     10.96 o 
  12  10   5       41.57       32.00     10.63 o 
  14  10   5       61.09       36.52     11.71 o 
  16  10   5        0.94       -3.78      9.88 o 
 -17  11   5      223.70      254.54     39.40 o 
 -15  11   5      743.60      735.20     35.74 o 
 -13  11   5      634.15      618.10     32.41 o 
 -11  11   5      157.36      189.64     25.89 o 
  -9  11   5      231.69      219.05     20.52 o 
  -7  11   5      456.75      521.13     79.38 o 
  -5  11   5      255.69      292.37     21.25 o 
  -3  11   5       42.66       46.75     11.57 o 
  -1  11   5      398.51      418.52     19.58 o 
   1  11   5      744.84      785.80     25.68 o 
   3  11   5      132.55      132.41     17.11 o 
   5  11   5      504.98      505.59     27.21 o 
   7  11   5     1445.47     1462.02     36.90 o 
   9  11   5      157.84      145.74     18.83 o 
  11  11   5       29.39       43.16     11.97 o 
  13  11   5      567.27      554.89     25.53 o 
  15  11   5      176.85      139.36     20.56 o 
 -14  12   5      462.47      441.78     45.44 o 
 -12  12   5      300.74      307.12     43.72 o 
 -10  12   5      483.94      493.71     29.47 o 
  -8  12   5      721.19      762.53    121.09 o 
  -6  12   5      499.84      509.81     28.42 o 
  -4  12   5      856.90      790.11     33.51 o 
  -2  12   5     1015.44     1077.16     38.21 o 
   0  12   5      467.73      515.87     22.37 o 
   2  12   5      897.13      885.69     46.74 o 
   4  12   5     1036.01     1008.84     39.60 o 
   6  12   5      664.80      682.19     33.49 o 
   8  12   5      774.33      704.13     49.90 o 
  10  12   5      334.24      375.45     21.69 o 
  12  12   5       82.95      109.59     23.87 o 
  -9  13   5      716.06      768.58     63.71 o 
  -7  13   5      333.84      371.40     26.73 o 
  -5  13   5      512.60      523.47     52.78 o 
  -3  13   5      798.14      759.77     59.39 o 
  -1  13   5      520.60      517.88     54.65 o 
   1  13   5      303.25      263.04     24.09 o 
   3  13   5      610.08      641.99     33.35 o 
   5  13   5      988.83      969.52     40.61 o 
   7  13   5      524.13      519.63     31.29 o 
  -2  14   5     1913.39     2127.50     80.25 o 
 -26   0   6     2012.53     1879.00     90.60 o 
 -24   0   6       10.72        5.73     10.07 o 
 -22   0   6    12139.36    11013.22    133.55 o 
 -20   0   6     6967.23     7267.16    145.22 o 
 -18   0   6     3368.25     3304.58     53.90 o 
 -16   0   6    37370.87    36559.43    415.75 o 
 -14   0   6    25498.62    25827.18    233.56 o 
 -12   0   6     8317.56     8179.19    104.37 o 
 -10   0   6     7832.55     7684.89    103.94 o 
  -8   0   6    18878.60    19186.13    195.12 o 
  -6   0   6    15247.57    15096.92    149.67 o 
  -4   0   6     1440.84     1102.81     29.03 o 
  -2   0   6    50886.87    53989.82    620.88 o 
   0   0   6    27819.51    27970.07    332.72 o 
   2   0   6     1690.12     3068.82     53.77 o 
   4   0   6    12452.69    13771.55    120.80 o 
   6   0   6    19513.77    21277.68    180.51 o 
   8   0   6      931.13      815.62     26.79 o 
  10   0   6     5339.32     5926.76     72.63 o 
  12   0   6    21714.35    23053.04    229.60 o 
  14   0   6     5681.54     5955.18     77.19 o 
  16   0   6     1385.57     1380.28     39.05 o 
  18   0   6     8496.12     8121.20    124.86 o 
  20   0   6     4924.60     4668.21     85.18 o 
  22   0   6      840.61      708.49     32.03 o 
  24   0   6      837.21      750.90     38.54 o 
 -25   1   6     1110.29     1117.64     70.02 o 
 -23   1   6       37.09       62.82      9.28 o 
 -21   1   6       28.85       78.71      9.13 o 
 -19   1   6     4036.74     3824.95     46.99 o 
 -17   1   6     1818.46     1769.01     28.10 o 
 -15   1   6     4215.60     4095.90     41.01 o 
 -13   1   6     6334.58     6346.20     50.75 o 
 -11   1   6     1829.50     1831.64     20.45 o 
  -9   1   6     3065.72     3023.26     27.20 o 
  -7   1   6     2227.63     1974.68     21.53 o 
  -5   1   6    17773.82    18980.35    145.18 o 
  -3   1   6    24504.12    26072.58    193.73 o 
  -1   1   6    17975.25    17901.10    205.31 o 
   1   1   6    21301.23    22045.78    151.58 o 
   3   1   6     5308.58     5148.60     38.77 o 
   5   1   6    10462.10    10230.10     61.48 o 
   7   1   6     8480.63     8589.66     56.99 o 
   9   1   6     2104.61     1828.03     19.20 o 
  11   1   6     7868.83     7555.44     57.56 o 
  13   1   6     3126.45     3087.33     31.23 o 
  15   1   6      303.23      299.39     13.87 o 
  17   1   6     1501.17     1489.33     28.97 o 
  19   1   6     1618.66     1752.00     33.26 o 
  21   1   6      219.76      235.40     14.43 o 
  23   1   6      120.76      167.11     13.81 o 
 -26   2   6      708.99      698.91     49.47 o 
 -24   2   6      260.77      332.98     49.33 o 
 -22   2   6       66.89       61.52     12.25 o 
 -20   2   6      389.03      407.75     18.89 o 
 -18   2   6     3421.03     3411.06     43.98 o 
 -16   2   6     2005.27     1912.30     26.08 o 
 -14   2   6     1449.39     1542.91     24.51 o 
 -12   2   6     7359.05     7556.57     63.35 o 
 -10   2   6     1288.27     1166.94     17.17 o 
  -8   2   6      654.34      608.98     14.28 o 
  -6   2   6    10290.67    10927.86     89.96 o 
  -4   2   6    21041.54    21649.12    163.97 o 
  -2   2   6    12717.80    13414.29    142.50 o 
   0   2   6    11086.57    11576.83     85.41 o 
   2   2   6    18848.17    19681.77    149.80 o 
   4   2   6     4325.39     4642.33     41.09 o 
   6   2   6     2851.23     2759.74     25.47 o 
   8   2   6     8666.25     9036.45     60.13 o 
  10   2   6     3711.11     3626.62     30.76 o 
  12   2   6     1681.55     1663.92     20.98 o 
  14   2   6     1260.10     1312.06     22.83 o 
  16   2   6     1565.18     1557.12     24.32 o 
  18   2   6      900.07      943.68     23.86 o 
  20   2   6      229.72      269.06     14.88 o 
  22   2   6      862.67      882.07     25.89 o 
  24   2   6      177.04      250.53     19.16 o 
 -25   3   6      461.70      477.36     31.99 o 
 -23   3   6      308.42      282.10     24.72 o 
 -21   3   6       10.36       15.22     11.24 o 
 -19   3   6     1206.18     1226.11     33.54 o 
 -17   3   6     3537.57     3498.53     83.03 o 
 -15   3   6      822.87      838.26     18.46 o 
 -13   3   6      747.35      729.04     16.31 o 
 -11   3   6     5973.29     5982.10     65.33 o 
  -9   3   6      193.38      147.92      7.63 o 
  -7   3   6      236.40      423.75     11.38 o 
  -5   3   6     9350.97     9149.88     78.01 o 
  -3   3   6     3916.32     3551.50     37.10 o 
  -1   3   6      218.49      504.21     12.28 o 
   1   3   6     2065.50     1924.76     22.28 o 
   3   3   6     5053.65     4948.94     43.36 o 
   5   3   6      329.91      453.87     11.39 o 
   7   3   6       31.39       17.38      3.67 o 
   9   3   6     8785.42     8665.37     63.45 o 
  11   3   6      131.97      127.82      7.98 o 
  13   3   6      132.22      153.17     10.09 o 
  15   3   6     4027.86     3945.90     46.74 o 
  17   3   6      222.50      233.53     12.07 o 
  19   3   6        1.47        3.59      8.58 o 
  21   3   6      838.33      762.78     27.21 o 
  23   3   6      154.28      169.40     16.42 o 
 -24   4   6      228.99      198.03     49.47 o 
 -22   4   6      102.68       83.97     17.00 o 
 -20   4   6      119.26      109.32     23.87 o 
 -18   4   6       74.79      101.70     12.03 o 
 -16   4   6      289.86      264.00     13.70 o 
 -14   4   6     1401.90     1372.03     27.31 o 
 -12   4   6       14.83       25.29      6.14 o 
 -10   4   6        1.48        5.10      4.99 o 
  -8   4   6     4607.69     5062.99     50.61 o 
  -6   4   6      150.95      132.78      7.30 o 
  -4   4   6        1.86        9.45      3.86 o 
  -2   4   6     4862.90     5287.06     50.66 o 
   0   4   6      264.76      241.18      8.03 o 
   2   4   6      142.11      135.04     10.80 o 
   4   4   6      678.64      730.08     14.55 o 
   6   4   6      961.34     1017.63     23.52 o 
   8   4   6     1137.62     1287.32     36.20 o 
  10   4   6        4.45        1.80      4.04 o 
  12   4   6      606.69      600.65     21.21 o 
  14   4   6      330.05      344.04     15.58 o 
  16   4   6        2.66        1.89      5.75 o 
  18   4   6      282.04      280.19     13.83 o 
  20   4   6       73.97      106.59     17.14 o 
  22   4   6       31.84       56.42     20.13 o 
 -23   5   6       71.18       50.35     16.26 o 
 -21   5   6      144.62      122.08     18.63 o 
 -19   5   6      379.92      363.68     20.24 o 
 -17   5   6      486.30      503.26     47.27 o 
 -15   5   6      544.67      572.27     21.75 o 
 -13   5   6      140.80      158.75     18.39 o 
 -11   5   6     1601.74     1582.27     28.78 o 
  -9   5   6     1156.22     1238.46     24.53 o 
  -7   5   6      497.51      569.09     14.17 o 
  -5   5   6     1320.92     1350.78     21.62 o 
  -3   5   6      363.21      469.53     12.63 o 
  -1   5   6      443.33      478.61     13.96 o 
   1   5   6      312.48      282.21      9.02 o 
   3   5   6     1408.09     1495.17     20.58 o 
   5   5   6     1088.52     1076.90     21.49 o 
   7   5   6       21.63       42.26     10.25 o 
   9   5   6      355.71      335.65     13.33 o 
  11   5   6       25.74        8.73      5.98 o 
  13   5   6       20.91       20.50      9.26 o 
  15   5   6        4.34       11.16      6.99 o 
  17   5   6       93.74      102.00     14.58 o 
  19   5   6        2.34       -1.57      7.58 o 
  21   5   6        5.76       12.06     10.71 o 
  23   5   6       50.71       11.50     18.70 o 
 -22   6   6        6.40       12.60     13.88 o 
 -20   6   6       91.81       91.70     14.00 o 
 -18   6   6      193.34      257.73     17.96 o 
 -16   6   6      725.48      714.88     25.63 o 
 -14   6   6      596.41      634.31     23.20 o 
 -12   6   6      227.13      264.92     30.44 o 
 -10   6   6      447.86      488.60     20.91 o 
  -8   6   6       14.37       21.36      6.26 o 
  -6   6   6      861.31      804.94     17.45 o 
  -4   6   6     2026.86     2087.52     29.71 o 
  -2   6   6     1921.43     2058.38     25.53 o 
   0   6   6     4649.33     4787.44     44.75 o 
   2   6   6      195.71      153.65      8.44 o 
   4   6   6      606.27      708.06     30.31 o 
   6   6   6     2231.90     2355.72     38.07 o 
   8   6   6       97.87      146.07      9.10 o 
  10   6   6      428.42      419.54     15.76 o 
  12   6   6     1198.35     1244.77     27.72 o 
  14   6   6        8.02       12.20      7.00 o 
  16   6   6       51.84       46.51      9.21 o 
  18   6   6      235.93      242.76     15.79 o 
  20   6   6      163.60      146.50     23.28 o 
  22   6   6        1.08       24.74     21.57 o 
 -21   7   6      195.05      255.37     20.14 o 
 -19   7   6      269.74      307.83     20.66 o 
 -17   7   6     1241.73     1126.95     33.83 o 
 -15   7   6     2241.12     2204.36     46.48 o 
 -13   7   6     1467.97     1615.85     40.27 o 
 -11   7   6      186.24      187.94     13.96 o 
  -9   7   6     1595.03     1551.58     35.89 o 
  -7   7   6     1744.26     1824.50     31.30 o 
  -5   7   6      463.59      450.09     20.62 o 
  -3   7   6     9448.38     9577.93     85.25 o 
  -1   7   6     6546.52     6633.15     64.06 o 
   1   7   6     1311.72     1315.82     22.49 o 
   3   7   6     4050.94     4085.11     47.41 o 
   5   7   6     2285.00     2215.05     31.25 o 
   7   7   6     1401.81     1446.26     25.04 o 
   9   7   6     1442.83     1416.66     34.33 o 
  11   7   6     1335.71     1341.15     29.16 o 
  13   7   6     1555.08     1561.81     32.87 o 
  15   7   6      249.60      244.27     15.18 o 
  17   7   6      312.62      286.46     17.06 o 
  19   7   6      714.43      731.04     52.72 o 
  21   7   6      134.31      138.56     29.77 o 
 -20   8   6     1544.21     1608.27     44.56 o 
 -18   8   6     1333.28     1397.45     43.16 o 
 -16   8   6     2732.83     2800.16     56.00 o 
 -14   8   6     5628.97     5578.36     83.43 o 
 -12   8   6      857.20      858.41     27.87 o 
 -10   8   6      312.13      314.29     43.95 o 
  -8   8   6     1022.39     1090.39     29.12 o 
  -6   8   6      219.45      225.01     14.11 o 
  -4   8   6      306.22      302.24     11.81 o 
  -2   8   6     1186.56     1089.48     23.26 o 
   0   8   6      649.91      614.39     14.61 o 
   2   8   6       35.68       39.56      5.65 o 
   4   8   6       26.39       19.25      5.50 o 
   6   8   6      579.54      546.25     18.14 o 
   8   8   6      153.78      194.04     12.66 o 
  10   8   6      672.47      664.69     21.33 o 
  12   8   6     1111.44     1072.85     36.89 o 
  14   8   6      531.08      589.05     29.56 o 
  16   8   6      560.35      508.52     42.23 o 
  18   8   6      560.47      538.08     26.00 o 
 -19   9   6     1247.30     1264.92     39.78 o 
 -17   9   6     2882.44     3019.82     60.82 o 
 -15   9   6      756.18      812.87     30.02 o 
 -13   9   6     2509.36     2461.03     51.03 o 
 -11   9   6     4106.47     3965.91     66.27 o 
  -9   9   6      488.16      523.84     24.97 o 
  -7   9   6     2970.28     2961.82     76.94 o 
  -5   9   6     9822.74     9474.02    138.09 o 
  -3   9   6     7747.30     7680.57     84.02 o 
  -1   9   6     5819.20     5697.67     54.81 o 
   1   9   6     7809.71     7662.88     68.25 o 
   3   9   6     7995.91     7726.84     69.11 o 
   5   9   6     1527.16     1577.22     32.01 o 
   7   9   6     2964.22     3103.78     47.86 o 
   9   9   6     6650.54     6410.18     93.78 o 
  11   9   6      871.95      873.45     25.57 o 
  13   9   6      670.80      758.66     48.46 o 
  15   9   6     2063.30     1940.64     47.27 o 
  17   9   6      713.52      732.86     29.68 o 
 -18  10   6      656.18      677.65     57.52 o 
 -16  10   6     1464.78     1527.11     42.75 o 
 -14  10   6     2033.79     1915.13     66.12 o 
 -12  10   6      808.74      922.22     44.84 o 
 -10  10   6     1815.82     1867.63     71.33 o 
  -8  10   6     2706.58     2644.95    112.03 o 
  -6  10   6     2816.25     3079.55     66.18 o 
  -4  10   6     7079.75     7036.86    113.06 o 
  -2  10   6     5861.90     5832.72     70.97 o 
   0  10   6     5053.18     5171.55     65.45 o 
   2  10   6     5801.77     5723.88     56.83 o 
   4  10   6     2763.99     2722.76     44.73 o 
   6  10   6     2574.50     2565.40     43.73 o 
   8  10   6     3886.31     4007.08     58.95 o 
  10  10   6     2115.49     2098.98     48.62 o 
  12  10   6      555.76      549.63     24.74 o 
  14  10   6     1104.81     1145.86     35.79 o 
  16  10   6      994.79      992.70     40.76 o 
 -15  11   6     2983.60     2904.16     76.43 o 
 -13  11   6     2152.07     2147.07     60.18 o 
 -11  11   6     1660.34     1610.67     50.27 o 
  -9  11   6     2017.88     2048.19     88.73 o 
  -7  11   6     2551.71     2536.24     61.67 o 
  -5  11   6     1696.27     1678.27     48.12 o 
  -3  11   6     1758.59     1808.54     49.48 o 
  -1  11   6     2400.56     2369.37     47.31 o 
   1  11   6     1348.26     1376.53     57.08 o 
   3  11   6      661.50      663.91     31.12 o 
   5  11   6     1436.60     1510.17     38.12 o 
   7  11   6     2157.12     2137.25     53.70 o 
   9  11   6     1085.22      970.93     44.82 o 
  11  11   6     1162.68     1243.60     36.92 o 
  13  11   6     1272.90     1296.42     52.30 o 
 -12  12   6      194.96      270.65     37.68 o 
 -10  12   6      317.11      272.62     24.45 o 
  -8  12   6     1388.18     1326.68     45.47 o 
  -6  12   6      977.75     1069.87     40.24 o 
  -4  12   6      289.98      257.70     22.12 o 
  -2  12   6     1502.32     1491.77     46.21 o 
   0  12   6     1478.72     1416.02     36.98 o 
   2  12   6      141.42      170.67     20.39 o 
   4  12   6      834.92      932.46     38.62 o 
   6  12   6     1440.56     1426.37     48.23 o 
   8  12   6      428.20      387.26     28.05 o 
  10  12   6      410.85      456.48     24.42 o 
  -7  13   6      205.27      245.55     23.99 o 
  -5  13   6      361.29      394.24     27.26 o 
  -3  13   6      144.79      144.89     19.47 o 
  -1  13   6       67.56       71.62     15.77 o 
   1  13   6      227.31      164.23     29.34 o 
   3  13   6      149.03      130.37     20.39 o 
   5  13   6      166.79      183.16     22.24 o 
 -25   1   7      150.63      247.06     41.99 o 
 -23   1   7      152.28       68.27     33.22 o 
 -21   1   7      363.47      348.00     27.75 o 
 -19   1   7     1165.01     1281.20     45.15 o 
 -17   1   7       13.29       22.71     12.51 o 
 -15   1   7       34.70       31.53      8.77 o 
 -13   1   7     3287.96     3370.95     46.41 o 
 -11   1   7        3.99        1.14      4.94 o 
  -9   1   7      737.82      792.08     20.18 o 
  -7   1   7     3542.04     3817.53     47.98 o 
  -5   1   7     1792.88     1780.29     29.06 o 
  -3   1   7      115.98       73.45      6.96 o 
  -1   1   7     4167.23     4725.94     54.32 o 
   1   1   7     3562.22     3614.17     45.13 o 
   3   1   7       52.19       80.18      7.32 o 
   5   1   7        5.99        6.99      3.58 o 
   7   1   7     1947.20     1959.66     25.43 o 
   9   1   7      431.99      400.30     12.75 o 
  11   1   7       12.51       15.67      4.98 o 
  13   1   7      825.25      812.67     21.14 o 
  15   1   7      406.56      435.26     18.88 o 
  17   1   7       32.82       20.42     13.81 o 
  19   1   7       24.75       21.57     15.82 o 
 -24   2   7      149.43      170.84     37.39 o 
 -22   2   7        7.86       15.12     14.60 o 
 -20   2   7     1021.24     1104.40     43.56 o 
 -18   2   7      514.04      540.27     54.36 o 
 -16   2   7      508.46      475.40     20.46 o 
 -14   2   7     2073.37     2047.60     70.15 o 
 -12   2   7      500.48      487.28     16.27 o 
 -10   2   7      467.71      511.69     15.90 o 
  -8   2   7      377.65      358.08     13.22 o 
  -6   2   7     2524.99     2432.39     35.63 o 
  -4   2   7     9209.09    10081.08    114.46 o 
  -2   2   7     4358.48     4218.84     50.60 o 
   0   2   7    11537.81    11977.80    113.27 o 
   2   2   7     4271.91     4470.20     47.19 o 
   4   2   7       76.43      101.38      7.17 o 
   6   2   7     6314.07     6559.68     63.22 o 
   8   2   7     4166.33     4032.92     44.80 o 
  10   2   7       65.74       75.57      7.24 o 
  12   2   7     6311.53     6437.58     64.54 o 
  14   2   7     2425.52     2393.06     79.38 o 
  16   2   7      204.10      178.36     17.87 o 
  18   2   7      639.12      568.33     40.55 o 
  20   2   7      662.93      727.96     48.61 o 
  22   2   7        0.73       -4.60     15.24 o 
 -23   3   7      432.88      425.67     48.61 o 
 -21   3   7      714.28      676.19     54.36 o 
 -19   3   7      482.78      485.34     29.88 o 
 -17   3   7     4850.08     4576.86    138.02 o 
 -15   3   7     5524.57     5328.09     77.30 o 
 -13   3   7      722.58      851.25     36.72 o 
 -11   3   7     3932.70     4089.71     68.90 o 
  -9   3   7     4133.18     4079.22     62.74 o 
  -7   3   7      255.61      188.35     10.29 o 
  -5   3   7     2807.79     2518.24     36.53 o 
  -3   3   7    15675.66    15508.76    142.15 o 
  -1   3   7     8948.29     8725.62     87.85 o 
   1   3   7      191.92      375.13     11.66 o 
   3   3   7     1147.05      899.82     17.95 o 
   5   3   7     2496.69     2585.89     37.14 o 
   7   3   7      565.90      669.90     15.20 o 
   9   3   7     2112.71     2000.90     31.81 o 
  11   3   7     6919.73     7066.05     77.38 o 
  13   3   7      582.73      571.83     21.69 o 
  15   3   7      298.34      278.66     17.03 o 
  17   3   7      875.04      869.50     24.92 o 
  19   3   7      395.69      406.71     26.44 o 
  21   3   7       83.75       97.21     25.02 o 
 -22   4   7     1224.89     1245.38     73.92 o 
 -20   4   7     1218.78     1172.33     69.60 o 
 -18   4   7     1978.54     2031.14     77.83 o 
 -16   4   7     6499.51     6323.32     94.73 o 
 -14   4   7     5389.88     5348.38     65.12 o 
 -12   4   7      770.45      807.06     20.72 o 
 -10   4   7     4339.83     4432.46     54.39 o 
  -8   4   7     6061.37     6383.74     62.02 o 
  -6   4   7      633.38      553.80     14.01 o 
  -4   4   7    13998.44    13973.48    114.62 o 
  -2   4   7    27619.48    28850.36    217.45 o 
   0   4   7     5032.68     4945.97     45.55 o 
   2   4   7     2507.05     2369.01     27.57 o 
   4   4   7     5128.24     5241.67     48.01 o 
   6   4   7     4102.32     4202.01     45.01 o 
   8   4   7     1140.92     1128.26     23.56 o 
  10   4   7     5738.32     5693.58     68.23 o 
  12   4   7     9337.36     9582.60    115.62 o 
  14   4   7      668.52      695.53     21.53 o 
  16   4   7      450.70      454.15     18.90 o 
  18   4   7     1971.32     1939.54     46.00 o 
  20   4   7      364.70      362.35     26.74 o 
  22   4   7      202.32      214.09     22.94 o 
 -21   5   7     1014.86     1018.22     44.06 o 
 -19   5   7     4369.14     4188.12     81.04 o 
 -17   5   7     6524.77     6117.54    115.70 o 
 -15   5   7     4330.49     4048.03     64.53 o 
 -13   5   7    10253.18     9956.55    103.17 o 
 -11   5   7     7910.65     7661.52     83.25 o 
  -9   5   7     2080.45     1832.50     31.38 o 
  -7   5   7     7571.44     7496.63     70.67 o 
  -5   5   7    15714.47    15931.94    129.87 o 
  -3   5   7    15414.98    15319.96    124.99 o 
  -1   5   7    10844.28    11024.94     86.56 o 
   1   5   7    11790.05    12144.55    101.11 o 
   3   5   7     6710.38     6686.29     58.19 o 
   5   5   7      531.66      497.57     16.08 o 
   7   5   7     5287.56     5496.51     63.32 o 
   9   5   7     9634.65     9983.44    100.91 o 
  11   5   7     2840.57     2867.96     50.09 o 
  13   5   7     3433.87     3587.65     52.27 o 
  15   5   7     3597.38     3608.60     54.14 o 
  17   5   7     1006.11     1025.83     28.38 o 
  19   5   7      631.88      668.56     24.43 o 
  21   5   7     1224.73     1175.49     46.17 o 
 -22   6   7      154.57      197.59     32.79 o 
 -20   6   7     1123.17     1173.55     44.86 o 
 -18   6   7     1025.07     1167.32     35.01 o 
 -16   6   7      594.79      602.99     24.36 o 
 -14   6   7     2595.52     2607.75     50.02 o 
 -12   6   7     3898.88     4356.32     66.67 o 
 -10   6   7      154.79      176.61     11.34 o 
  -8   6   7      847.60      961.77     22.41 o 
  -6   6   7    12250.45    12824.34    109.60 o 
  -4   6   7     4500.36     4430.72     48.37 o 
  -2   6   7     5046.68     5062.84     55.07 o 
   0   6   7    18032.13    18616.52    136.35 o 
   2   6   7     3829.39     3993.55     45.05 o 
   4   6   7     1313.79     1331.24     23.20 o 
   6   6   7     4415.84     4394.52     54.51 o 
   8   6   7     5286.50     5374.62     63.79 o 
  10   6   7     3751.23     3704.53     53.72 o 
  12   6   7     1174.71     1058.37     26.56 o 
  14   6   7     2723.55     2751.26     46.04 o 
  16   6   7     1046.63     1027.80     28.41 o 
  18   6   7        1.60       -3.00      8.66 o 
  20   6   7      723.27      785.21     27.32 o 
 -21   7   7      236.51      298.56     22.41 o 
 -19   7   7      833.83      854.70     31.98 o 
 -17   7   7     1133.67     1150.39     35.21 o 
 -15   7   7     1095.42     1197.96     36.46 o 
 -13   7   7     2114.04     2099.02     44.65 o 
 -11   7   7     1223.38     1308.51     39.08 o 
  -9   7   7      980.41     1069.67     31.12 o 
  -7   7   7     1979.75     1940.42     33.29 o 
  -5   7   7     3613.47     3703.75     51.63 o 
  -3   7   7     5198.43     5014.99     53.56 o 
  -1   7   7     2942.76     2920.52     37.41 o 
   1   7   7     4453.45     4462.91     49.58 o 
   3   7   7     3629.33     3657.09     43.60 o 
   5   7   7      576.25      607.93     18.14 o 
   7   7   7     2659.03     2715.96     57.90 o 
   9   7   7     3369.52     3371.90     49.73 o 
  11   7   7     1189.10     1222.28     28.83 o 
  13   7   7      909.75      945.92     26.42 o 
  15   7   7      924.46      915.80     27.14 o 
  17   7   7      674.03      664.13     24.29 o 
  19   7   7      134.19      129.47     14.61 o 
 -20   8   7        9.37        4.86     13.40 o 
 -18   8   7      605.66      480.06     25.51 o 
 -16   8   7     1737.03     1587.68     41.87 o 
 -14   8   7      571.62      535.26     28.61 o 
 -12   8   7      648.03      606.39     24.54 o 
 -10   8   7     1394.46     1375.69     35.03 o 
  -8   8   7     1191.23     1200.59     31.52 o 
  -6   8   7      110.36      131.29     17.12 o 
  -4   8   7      467.51      452.28     16.36 o 
  -2   8   7     1228.18     1192.96     22.94 o 
   0   8   7        4.97        5.07      4.72 o 
   2   8   7        3.75       -1.46      4.59 o 
   4   8   7      525.66      523.46     14.53 o 
   6   8   7       10.38       23.88      6.94 o 
   8   8   7        6.14        8.19      6.97 o 
  10   8   7      496.64      456.07     23.21 o 
  12   8   7       79.04      105.56     11.86 o 
  14   8   7       17.30       11.31      8.42 o 
  16   8   7      150.12      165.78     15.22 o 
  18   8   7      121.66      109.94     34.66 o 
 -17   9   7        6.52       12.82     12.99 o 
 -15   9   7      744.71      677.80     28.74 o 
 -13   9   7        0.24       11.73     10.01 o 
 -11   9   7        6.35        2.94      8.66 o 
  -9   9   7      754.98      774.79     27.47 o 
  -7   9   7      152.34      178.96     17.79 o 
  -5   9   7        8.27        9.34      8.53 o 
  -3   9   7      122.10      136.85     11.18 o 
  -1   9   7      336.91      353.38     12.61 o 
   1   9   7       70.36       61.11      7.18 o 
   3   9   7      302.54      324.99     12.37 o 
   5   9   7      862.84      844.39     21.22 o 
   7   9   7      152.89      165.58     12.91 o 
   9   9   7      143.53      168.66     13.55 o 
  11   9   7      307.58      281.41     19.72 o 
  13   9   7       10.56        5.70      8.61 o 
  15   9   7       10.83       23.74     10.12 o 
  17   9   7      207.62      118.21     26.46 o 
 -16  10   7      165.97      136.23     17.80 o 
 -14  10   7       27.12       28.83     12.20 o 
 -12  10   7       22.21        7.22     10.42 o 
 -10  10   7       50.28       43.27     16.97 o 
  -8  10   7       14.30       13.42     10.50 o 
  -6  10   7       26.67       19.49     10.46 o 
  -4  10   7      188.85      197.95     23.15 o 
  -2  10   7      615.34      600.48     20.66 o 
   0  10   7        7.92       10.75      7.23 o 
   2  10   7       13.22        6.94      5.88 o 
   4  10   7      145.32      138.97     11.11 o 
   6  10   7        1.78        0.12      8.68 o 
   8  10   7       23.10       11.81      8.58 o 
  10  10   7      225.57      194.91     18.60 o 
  12  10   7      142.04      105.81     13.43 o 
  14  10   7        0.42        6.71     11.68 o 
 -13  11   7      298.89      321.56     38.54 o 
 -11  11   7      196.93      210.87     22.12 o 
  -9  11   7      560.39      563.41     41.42 o 
  -7  11   7      177.15      192.40     20.12 o 
  -5  11   7      218.54      211.41     20.62 o 
  -3  11   7     1433.62     1433.62     44.80 o 
  -1  11   7      681.23      677.09     33.50 o 
   1  11   7       16.78       25.07      8.74 o 
   3  11   7      206.07      239.18     18.46 o 
   5  11   7       99.62       98.10     10.53 o 
   7  11   7        4.87        5.93      8.23 o 
   9  11   7      440.35      423.28     23.11 o 
  11  11   7      596.69      508.94     25.09 o 
 -10  12   7       37.47       37.97     19.27 o 
  -8  12   7      242.61      289.36     24.77 o 
  -6  12   7      851.31      833.83     36.66 o 
  -4  12   7      465.92      498.35     29.32 o 
  -2  12   7      890.49      872.81     36.17 o 
   0  12   7     1445.31     1380.46     37.43 o 
   2  12   7      327.42      327.50     26.17 o 
   4  12   7       55.49       47.59     16.11 o 
   6  12   7      319.49      313.75     26.05 o 
   8  12   7      535.46      584.13     31.31 o 
  -3  13   7      480.72      555.16     31.38 o 
  -1  13   7      619.27      599.60     31.90 o 
   1  13   7      911.24      850.48     52.35 o 
   3  13   7      110.69       93.19     23.58 o 
 -24   0   8     3635.93     3493.68    126.55 o 
 -22   0   8      452.94      525.48     48.61 o 
 -20   0   8     3755.17     3504.03    117.92 o 
 -18   0   8     8118.57     7693.17    188.68 o 
 -16   0   8    11420.83    10844.87    235.56 o 
 -14   0   8     7952.00     7301.48    117.34 o 
 -12   0   8    15428.38    15853.24    213.50 o 
 -10   0   8    37627.83    37429.54    493.84 o 
  -8   0   8    10100.22     9665.82    140.48 o 
  -6   0   8    11304.60    11113.37    155.75 o 
  -4   0   8    40252.09    40815.07    528.35 o 
  -2   0   8    18048.58    17422.20    225.03 o 
   0   0   8     5417.33     5374.08     88.06 o 
   2   0   8     6596.78     6564.90    101.68 o 
   4   0   8     6686.52     5944.66    140.07 o 
   6   0   8      774.25      720.73     22.12 o 
   8   0   8     2658.85     2604.54     54.00 o 
  10   0   8     9557.14     9694.58    141.78 o 
  12   0   8     4131.59     4351.84     65.51 o 
  14   0   8     1668.08     1723.51     47.47 o 
  16   0   8     1367.42     1322.17     59.54 o 
 -23   1   8     1530.95     1466.20     58.10 o 
 -21   1   8     1073.56     1090.11     59.39 o 
 -19   1   8     1021.02     1138.37     68.02 o 
 -17   1   8     1059.17     1105.62     41.65 o 
 -15   1   8     1397.53     1228.81     33.04 o 
 -13   1   8     2879.31     2847.97     43.84 o 
 -11   1   8      676.31      698.12     20.14 o 
  -9   1   8     3653.40     3636.10     49.52 o 
  -7   1   8     4041.84     4063.24     52.46 o 
  -5   1   8     1675.92     1469.54     27.74 o 
  -3   1   8    12447.63    12432.13    127.23 o 
  -1   1   8     9269.23     9390.14    109.70 o 
   1   1   8     3535.17     3527.56     55.92 o 
   3   1   8     3382.98     3119.95     38.50 o 
   5   1   8     2999.39     2855.37     36.78 o 
   7   1   8     4759.61     4853.22     48.15 o 
   9   1   8     4233.40     4058.04     43.20 o 
  11   1   8     5085.29     5111.54     51.49 o 
  13   1   8     3472.06     3459.26     44.32 o 
  15   1   8      983.15      992.01     29.48 o 
  17   1   8      247.37      286.47     31.06 o 
  19   1   8      218.24      236.13     31.06 o 
 -22   2   8     1116.20     1157.54     48.39 o 
 -20   2   8     1181.21     1218.32     47.27 o 
 -18   2   8      131.97      178.50     20.74 o 
 -16   2   8     1194.77     1086.83     35.44 o 
 -14   2   8     2030.10     1989.05     42.37 o 
 -12   2   8      799.60      882.93     22.79 o 
 -10   2   8      597.46      639.04     18.93 o 
  -8   2   8     3576.08     3706.70     49.81 o 
  -6   2   8     3569.86     3522.60     47.50 o 
  -4   2   8     1111.16     1013.53     22.75 o 
  -2   2   8    11004.25    11274.08    137.95 o 
   0   2   8     8192.92     8689.88     89.79 o 
   2   2   8     1013.85      907.33     18.84 o 
   4   2   8     3111.31     3205.98     43.47 o 
   6   2   8     4329.59     4418.93     49.52 o 
   8   2   8     3731.66     3679.15     40.40 o 
  10   2   8     2037.76     2086.85     28.81 o 
  12   2   8     3971.55     3954.64     54.01 o 
  14   2   8     2828.58     2867.57     65.69 o 
  16   2   8        3.65       16.22     10.23 o 
  18   2   8      444.50      444.08     38.54 o 
  20   2   8      702.19      740.90     51.20 o 
 -23   3   8       46.34       39.12     27.32 o 
 -21   3   8      472.03      536.12     50.62 o 
 -19   3   8      819.92      714.74     35.34 o 
 -17   3   8        7.84       10.93      8.54 o 
 -15   3   8     1294.64     1282.22     34.55 o 
 -13   3   8     3913.74     3895.73     76.55 o 
 -11   3   8      314.90      322.13     17.18 o 
  -9   3   8      822.55      863.97     21.95 o 
  -7   3   8     4688.69     4627.77     68.24 o 
  -5   3   8     2186.14     2165.44     47.37 o 
  -3   3   8       91.55       63.38      9.67 o 
  -1   3   8     4447.42     4376.03     54.62 o 
   1   3   8     3580.08     3611.24     42.90 o 
   3   3   8      838.65      905.56     29.47 o 
   5   3   8      916.16      816.89     18.43 o 
   7   3   8     1944.66     1945.70     29.99 o 
   9   3   8       55.16       56.26      7.61 o 
  11   3   8     1208.87     1208.49     32.17 o 
  13   3   8      720.46      699.09     74.35 o 
  15   3   8       59.88       88.08     15.13 o 
  17   3   8       97.97      119.29     19.03 o 
  19   3   8       43.53       75.07     22.72 o 
  21   3   8      208.45      237.86     32.50 o 
 -22   4   8      237.59      236.42     41.13 o 
 -20   4   8       46.45       10.93     21.00 o 
 -18   4   8      602.79      543.97     65.72 o 
 -16   4   8      719.80      674.00     27.63 o 
 -14   4   8      238.90      190.82     15.42 o 
 -12   4   8     1611.26     1590.86     37.48 o 
 -10   4   8     1484.36     1472.03     34.85 o 
  -8   4   8      562.73      581.70     18.43 o 
  -6   4   8      819.36      816.78     21.44 o 
  -4   4   8     2336.83     2319.84     36.94 o 
  -2   4   8       13.49        9.57      5.34 o 
   0   4   8        0.49       -1.26      4.67 o 
   2   4   8     2531.97     2582.72     35.12 o 
   4   4   8     1163.23     1223.43     22.91 o 
   6   4   8      814.67      831.39     19.06 o 
   8   4   8     1091.79     1067.54     25.46 o 
  10   4   8     1742.04     1751.63     57.09 o 
  12   4   8      225.82      220.66     20.03 o 
  14   4   8      107.82      117.01     31.21 o 
  16   4   8      664.16      600.53     28.67 o 
  18   4   8        8.41       15.32     10.63 o 
  20   4   8       15.92       19.85     17.83 o 
 -21   5   8      259.40      199.03     38.25 o 
 -19   5   8       13.79        9.57     12.72 o 
 -17   5   8      239.93      197.79     21.40 o 
 -15   5   8      262.02      217.32     20.99 o 
 -13   5   8      135.86      127.15     13.45 o 
 -11   5   8      437.36      423.69     20.23 o 
  -9   5   8       42.07       34.27      8.41 o 
  -7   5   8     1421.86     1478.68     29.50 o 
  -5   5   8      301.33      337.24     14.49 o 
  -3   5   8      112.07      104.43     11.46 o 
  -1   5   8     2784.33     2819.95     43.09 o 
   1   5   8      210.98      230.74     10.99 o 
   3   5   8     1198.64     1223.54     23.28 o 
   5   5   8      662.83      686.57     20.21 o 
   7   5   8      157.18      137.35     13.58 o 
   9   5   8      260.94      263.10     16.55 o 
  11   5   8        2.79       -1.02      9.17 o 
  13   5   8      832.08      695.12     33.31 o 
  15   5   8       70.83       66.86     12.89 o 
  17   5   8      274.11      260.29     27.52 o 
  19   5   8      258.30      247.75     20.09 o 
 -20   6   8      105.09      114.06     19.83 o 
 -18   6   8      308.23      316.41     26.54 o 
 -16   6   8       29.77       22.19     12.64 o 
 -14   6   8       72.55       91.48     17.26 o 
 -12   6   8       41.10       55.30     13.72 o 
 -10   6   8      626.48      687.03     24.60 o 
  -8   6   8      314.79      363.08     20.38 o 
  -6   6   8        1.92       11.47      6.12 o 
  -4   6   8     2873.43     2916.47     51.68 o 
  -2   6   8     1314.68     1305.30     27.54 o 
   0   6   8       27.53       14.35      5.56 o 
   2   6   8     1136.60     1173.11     28.38 o 
   4   6   8      189.70      196.97     12.32 o 
   6   6   8      137.14      142.76     11.30 o 
   8   6   8      562.12      584.18     23.10 o 
  10   6   8      622.74      639.34     51.91 o 
  12   6   8      595.36      573.01     25.31 o 
  14   6   8       88.52       67.68     13.42 o 
  16   6   8       37.58       42.12     12.25 o 
  18   6   8        2.54       -7.40     10.60 o 
 -19   7   8      466.35      519.23     34.28 o 
 -17   7   8     1390.64     1459.64     51.70 o 
 -15   7   8       23.14       40.98     14.49 o 
 -13   7   8      329.73      319.75     37.68 o 
 -11   7   8     3122.61     3115.74     75.07 o 
  -9   7   8       78.38      124.31     31.21 o 
  -7   7   8      447.14      437.03     19.56 o 
  -5   7   8     3292.13     3311.72     48.48 o 
  -3   7   8     1912.24     1856.27     33.91 o 
  -1   7   8     1728.98     1794.02     57.59 o 
   1   7   8      942.52      980.68     24.48 o 
   3   7   8     1640.90     1694.83     33.07 o 
   5   7   8      767.58      767.68     22.42 o 
   7   7   8      343.63      373.13     16.74 o 
   9   7   8     3127.79     3016.90     59.14 o 
  11   7   8     1993.89     1886.92     46.81 o 
  13   7   8      429.00      468.28     28.14 o 
  15   7   8      672.56      668.67     31.06 o 
  17   7   8      315.78      323.35     23.07 o 
 -18   8   8     1286.16     1280.58     51.18 o 
 -16   8   8     1679.22     1654.55     55.61 o 
 -14   8   8      991.50      999.43     42.05 o 
 -12   8   8     2673.80     2652.56    211.25 o 
 -10   8   8     4121.03     4031.37    201.48 o 
  -8   8   8     1605.48     1584.02     47.76 o 
  -6   8   8     1350.83     1377.16     42.59 o 
  -4   8   8     4624.65     4532.20     89.98 o 
  -2   8   8     1494.04     1478.43     35.73 o 
   0   8   8      121.75      175.25     12.34 o 
   2   8   8      677.99      593.42     19.91 o 
   4   8   8        4.75       11.17      6.30 o 
   6   8   8      149.77       85.91     11.08 o 
   8   8   8      248.01      301.80     19.90 o 
  10   8   8      628.69      676.15     28.28 o 
  12   8   8      172.14      197.29     18.47 o 
  14   8   8       99.89      141.66     17.92 o 
  16   8   8      205.93      209.49     30.20 o 
 -17   9   8      341.34      442.07     52.06 o 
 -15   9   8     2330.12     2326.65    145.97 o 
 -13   9   8     1473.59     1567.96     52.53 o 
 -11   9   8      570.23      650.36     33.60 o 
  -9   9   8     1132.70     1120.27     56.37 o 
  -7   9   8     3153.32     3336.64    101.82 o 
  -5   9   8     2375.34     2482.92     58.00 o 
  -3   9   8     1631.61     1652.82     33.55 o 
  -1   9   8     7041.29     6710.84     64.79 o 
   1   9   8     4413.65     4369.41     48.66 o 
   3   9   8      866.41      896.21     20.33 o 
   5   9   8     3050.30     2899.67     45.09 o 
   7   9   8     3216.26     3209.41     46.01 o 
   9   9   8     2141.15     2086.45     41.13 o 
  11   9   8     2235.86     2118.01     42.58 o 
  13   9   8     1833.11     1799.43     48.57 o 
 -14  10   8     1069.03     1189.18     49.50 o 
 -12  10   8     1284.89     1239.63     65.29 o 
 -10  10   8      229.65      265.16     26.89 o 
  -8  10   8     1146.15     1293.01     82.26 o 
  -6  10   8     2110.02     2106.70    108.58 o 
  -4  10   8     1316.96     1325.59     42.39 o 
  -2  10   8     2516.34     2586.35     44.50 o 
   0  10   8     3961.43     3981.08     51.41 o 
   2  10   8     2168.98     2172.78     32.92 o 
   4  10   8     1183.78     1207.76     27.66 o 
   6  10   8     2363.77     2460.67     40.22 o 
   8  10   8     1930.49     1867.22     35.39 o 
  10  10   8     1575.34     1598.87     37.60 o 
  12  10   8     1952.49     1920.35     55.69 o 
 -11  11   8     2363.46     2595.16     95.20 o 
  -9  11   8     1989.15     2078.67     58.77 o 
  -7  11   8     2233.95     2270.10     91.17 o 
  -5  11   8     2728.35     2635.79     64.67 o 
  -3  11   8     2409.46     2312.40     58.98 o 
  -1  11   8     1741.70     1759.49     37.42 o 
   1  11   8     1685.21     1677.09     36.44 o 
   3  11   8     1417.74     1528.26     41.46 o 
   5  11   8      314.42      369.15     17.11 o 
   7  11   8      515.26      604.38     25.58 o 
   9  11   8     1283.19     1321.67     45.85 o 
  -6  12   8      288.53      334.89     26.33 o 
  -4  12   8     1195.61     1162.54     43.11 o 
  -2  12   8      451.28      468.26     28.39 o 
   0  12   8      424.33      461.24     23.79 o 
   2  12   8      973.47      927.77     43.20 o 
   4  12   8      521.81      526.66     27.38 o 
 -23   1   9      530.10      572.64     52.92 o 
 -21   1   9      390.04      343.25     56.52 o 
 -19   1   9      150.69      104.90     20.13 o 
 -17   1   9      173.32      156.50     35.09 o 
 -15   1   9     1313.18     1213.70     34.65 o 
 -13   1   9       92.08       79.51      9.81 o 
 -11   1   9       18.28       27.19      7.40 o 
  -9   1   9     3021.17     3082.14     46.60 o 
  -7   1   9      520.99      410.94     16.42 o 
  -5   1   9      558.00      550.90     18.13 o 
  -3   1   9      872.83      863.46     22.15 o 
  -1   1   9     3454.55     3337.62     47.31 o 
   1   1   9      169.43      172.85     11.03 o 
   3   1   9        3.15        5.38      5.30 o 
   5   1   9     3998.18     3913.62     47.31 o 
   7   1   9      228.90      227.30     11.61 o 
   9   1   9      267.51      224.10     10.67 o 
  11   1   9     1139.49     1065.87     21.50 o 
  13   1   9      661.29      655.22     19.08 o 
  15   1   9      180.21      161.96     15.32 o 
  17   1   9        8.70        9.49     16.39 o 
  19   1   9      275.19      255.69     34.51 o 
 -22   2   9      812.74      898.42     46.74 o 
 -20   2   9      410.68      431.12     31.19 o 
 -18   2   9      167.71      178.36     21.66 o 
 -16   2   9      183.96      190.75     16.30 o 
 -14   2   9     1540.72     1472.06     51.87 o 
 -12   2   9       82.34       92.41     10.46 o 
 -10   2   9      551.60      635.20     20.47 o 
  -8   2   9     7836.34     7750.04     86.82 o 
  -6   2   9       65.41       61.43      8.34 o 
  -4   2   9       54.40       56.06      8.23 o 
  -2   2   9     9382.95     9502.67     99.65 o 
   0   2   9      123.34      144.60     10.52 o 
   2   2   9        2.47        3.64      5.69 o 
   4   2   9     7442.48     7078.49     71.44 o 
   6   2   9     1408.58     1459.26     26.56 o 
   8   2   9      213.26      248.14     12.21 o 
  10   2   9     2699.38     2565.25     35.69 o 
  12   2   9     1539.13     1559.95     39.87 o 
  14   2   9      375.47      412.29     21.49 o 
  16   2   9      197.41      149.52     29.34 o 
  18   2   9      393.75      404.96     40.27 o 
  20   2   9      174.16      181.20     32.50 o 
 -21   3   9      254.94      210.82     37.97 o 
 -19   3   9      971.38      930.80     41.69 o 
 -17   3   9       58.74       97.43     13.83 o 
 -15   3   9      384.06      305.89     19.20 o 
 -13   3   9     3152.03     3075.00     57.04 o 
 -11   3   9     4264.03     4467.52     70.74 o 
  -9   3   9     2949.49     3028.89     62.31 o 
  -7   3   9     4141.41     4218.24     57.05 o 
  -5   3   9     5478.30     5621.37     68.45 o 
  -3   3   9      420.87      386.62     15.48 o 
  -1   3   9     1895.91     1891.86     39.20 o 
   1   3   9     6249.92     6311.54     73.54 o 
   3   3   9       88.13       75.46     12.58 o 
   5   3   9      709.84      660.65     17.99 o 
   7   3   9     3525.57     3706.85     51.75 o 
   9   3   9      280.45      329.23     16.17 o 
  11   3   9      225.50      267.10     15.16 o 
  13   3   9     1096.74     1149.63     42.14 o 
  15   3   9      483.85      575.00     47.17 o 
  17   3   9        1.59        7.05     12.20 o 
  19   3   9       43.46       45.16     22.43 o 
 -20   4   9      873.58      905.99     64.71 o 
 -18   4   9     3042.66     2972.74     64.28 o 
 -16   4   9      543.62      549.30     25.38 o 
 -14   4   9      899.38      906.83     33.21 o 
 -12   4   9     8328.91     8270.14    109.95 o 
 -10   4   9     4822.59     5093.70     77.05 o 
  -8   4   9     2366.40     2405.86     40.83 o 
  -6   4   9     5309.35     5459.04     67.97 o 
  -4   4   9     4183.26     4134.57    111.91 o 
  -2   4   9     1893.90     1913.13     43.26 o 
   0   4   9     2375.33     2423.63     63.43 o 
   2   4   9     7011.88     6821.32     70.35 o 
   4   4   9     2838.13     2741.84     38.63 o 
   6   4   9      853.44      860.54     23.74 o 
   8   4   9     5291.88     5329.21     68.75 o 
  10   4   9     2657.70     2690.88     45.34 o 
  12   4   9      588.35      631.02     33.51 o 
  14   4   9     1852.92     1830.32     61.84 o 
  16   4   9      863.04      858.70     31.99 o 
  18   4   9      107.94      146.14     19.79 o 
 -19   5   9      787.07      766.05     39.18 o 
 -17   5   9     1635.52     1521.63    114.33 o 
 -15   5   9     3653.93     3495.27     64.45 o 
 -13   5   9     3951.02     3787.25     66.23 o 
 -11   5   9     7072.21     6820.98     95.96 o 
  -9   5   9     9015.04     8676.18    112.12 o 
  -7   5   9     8192.40     7702.21     87.93 o 
  -5   5   9     4826.61     4403.71     59.05 o 
  -3   5   9     4821.96     4691.98     61.30 o 
  -1   5   9     9085.21     8983.02    130.35 o 
   1   5   9     4322.21     4207.31     50.88 o 
   3   5   9     3635.04     3534.59     51.91 o 
   5   5   9     5889.86     5933.43     73.73 o 
   7   5   9     2993.28     2952.76     47.32 o 
   9   5   9     2274.06     2253.46     76.84 o 
  11   5   9     2781.73     2724.71     76.65 o 
  13   5   9     2140.67     2176.66     61.91 o 
  15   5   9      949.23      964.77     34.19 o 
  17   5   9      502.59      514.05     29.98 o 
 -20   6   9      512.04      614.35     49.76 o 
 -18   6   9      194.37      194.00     23.70 o 
 -16   6   9     1527.80     1521.51     52.36 o 
 -14   6   9      908.99     1031.43     41.48 o 
 -12   6   9      268.73      328.40     20.00 o 
 -10   6   9     4237.93     4471.57     72.24 o 
  -8   6   9     1931.65     2100.01     44.79 o 
  -6   6   9      151.13      204.02     13.31 o 
  -4   6   9     3380.56     3484.50     51.33 o 
  -2   6   9     2189.10     2319.58     39.91 o 
   0   6   9     1789.21     1923.93     71.20 o 
   2   6   9     2949.11     2988.43     47.29 o 
   4   6   9     2800.47     2674.18     44.42 o 
   6   6   9     3013.14     3060.37     49.11 o 
   8   6   9      823.10      800.84     24.50 o 
  10   6   9     2511.39     2644.55     54.82 o 
  12   6   9     2917.08     2774.88     71.58 o 
  14   6   9      188.76      191.28     18.55 o 
  16   6   9      690.84      667.84     45.82 o 
 -17   7   9      472.94      498.31     33.37 o 
 -15   7   9      671.73      794.66     38.94 o 
 -13   7   9     1523.99     1501.93     50.95 o 
 -11   7   9     1421.55     1416.41     47.75 o 
  -9   7   9      655.77      746.65     28.88 o 
  -7   7   9     1896.52     1928.43     43.00 o 
  -5   7   9     1418.87     1414.23     31.59 o 
  -3   7   9      790.64      825.99     27.13 o 
  -1   7   9     1913.31     1801.29     40.86 o 
   1   7   9     2177.10     2111.94     57.55 o 
   3   7   9     1900.76     1833.82     36.29 o 
   5   7   9      770.60      717.27     22.85 o 
   7   7   9     1209.08     1267.20     30.92 o 
   9   7   9     1690.86     1636.04     47.37 o 
  11   7   9      574.80      541.85     26.60 o 
  13   7   9      884.41      865.55     33.99 o 
  15   7   9      585.85      570.87     28.70 o 
 -16   8   9       61.19       39.28     16.44 o 
 -14   8   9      449.43      436.27     44.72 o 
 -12   8   9     1727.44     1705.64     68.60 o 
 -10   8   9      602.55      575.09     31.71 o 
  -8   8   9      129.05      167.56     22.87 o 
  -6   8   9     2211.40     2134.08     57.38 o 
  -4   8   9     1444.22     1407.47     36.70 o 
  -2   8   9       16.05       28.49      9.27 o 
   0   8   9      969.46      976.60     30.41 o 
   2   8   9     1396.62     1409.97     32.14 o 
   4   8   9        1.00        0.08      7.32 o 
   6   8   9        1.08        6.73      8.40 o 
   8   8   9      258.53      301.03     19.18 o 
  10   8   9      143.31      173.75     15.50 o 
  12   8   9        1.43       -1.18     11.60 o 
  14   8   9       23.28       22.38     16.66 o 
 -15   9   9       10.33       16.97     25.31 o 
 -13   9   9      204.66      212.28     47.60 o 
 -11   9   9      130.97      123.75     20.92 o 
  -9   9   9        1.08       -5.18     14.38 o 
  -7   9   9        1.59       27.04     16.39 o 
  -5   9   9      340.07      315.80     33.36 o 
  -3   9   9       84.77       90.33     11.25 o 
  -1   9   9        0.20        3.16      7.76 o 
   1   9   9      431.58      413.04     16.94 o 
   3   9   9      192.76      195.94     13.24 o 
   5   9   9       14.02       -7.97      7.97 o 
   7   9   9      120.50      117.15     13.40 o 
   9   9   9      247.86      227.86     17.34 o 
  11   9   9       16.93       28.09     12.76 o 
 -10  10   9       39.89       75.64     22.72 o 
  -8  10   9       18.30        7.77     16.68 o 
  -6  10   9       91.72      135.76     26.75 o 
  -4  10   9       27.77       10.64     16.39 o 
  -2  10   9      190.99      135.75     15.60 o 
   0  10   9        8.03       16.53     10.26 o 
   2  10   9      130.37       99.12     11.07 o 
   4  10   9        8.09        4.39      9.29 o 
   6  10   9        5.90        7.56     10.14 o 
   8  10   9      185.03      156.24     15.83 o 
  10  10   9       23.53       23.12     14.74 o 
  -7  11   9      468.84      429.12     41.13 o 
  -5  11   9     1043.37     1020.46     58.39 o 
  -3  11   9       77.52      132.30     26.75 o 
  -1  11   9       49.13       38.70     12.19 o 
   1  11   9      858.95      833.61     32.16 o 
   3  11   9      143.28      120.09     25.89 o 
   5  11   9        5.29        9.49     10.46 o 
 -20   0  10     1770.81     1712.18     84.85 o 
 -18   0  10      423.90      471.98     45.44 o 
 -16   0  10      292.13      388.28     38.83 o 
 -14   0  10    10232.92     9635.24    203.49 o 
 -12   0  10     9413.39     8943.67    143.42 o 
 -10   0  10     7018.10     6889.39    117.82 o 
  -8   0  10    24216.01    23806.06    346.72 o 
  -6   0  10    18016.46    18254.50    245.66 o 
  -4   0  10     3182.23     3014.69     66.20 o 
  -2   0  10     8301.75     8285.21    134.17 o 
   0   0  10    22219.70    21939.78    284.62 o 
   2   0  10     7136.83     7303.54    119.05 o 
   4   0  10     4488.10     4255.00     82.32 o 
   6   0  10    11007.24    10887.97    161.77 o 
   8   0  10     2943.05     3152.09     89.64 o 
  10   0  10      293.97      342.46     19.24 o 
  12   0  10     1271.14     1219.77     34.90 o 
  14   0  10     2474.58     2672.40     54.36 o 
  16   0  10      669.89      790.95     53.50 o 
 -21   1  10     1305.75     1261.99     52.45 o 
 -19   1  10      597.19      720.67     38.23 o 
 -17   1  10     1381.10     1358.71     49.83 o 
 -15   1  10     1081.03     1004.83     33.11 o 
 -13   1  10     2191.51     2105.26     47.41 o 
 -11   1  10     3163.02     3095.19     49.88 o 
  -9   1  10     3292.77     3244.18     50.49 o 
  -7   1  10     3734.38     3747.23     54.64 o 
  -5   1  10       38.33       70.97     16.17 o 
  -3   1  10      254.64      265.46     14.45 o 
  -1   1  10     3395.50     3279.83     49.25 o 
   1   1  10     1618.11     1516.27     31.55 o 
   3   1  10     2431.52     2313.43     39.87 o 
   5   1  10     4722.61     4399.83     59.77 o 
   7   1  10     2622.20     2606.65     39.05 o 
   9   1  10      316.61      324.45     14.60 o 
  11   1  10     1045.47     1035.70     22.30 o 
  13   1  10     1799.17     1759.54     33.33 o 
  15   1  10      430.20      403.87     22.86 o 
  17   1  10      500.99      535.12     32.51 o 
 -20   2  10      607.28      564.96     92.90 o 
 -18   2  10      934.27      944.95     47.31 o 
 -16   2  10     1239.57     1292.33     38.15 o 
 -14   2  10      341.19      294.64     19.54 o 
 -12   2  10     1484.40     1444.43     38.54 o 
 -10   2  10     5029.08     5108.82     68.26 o 
  -8   2  10      666.94      653.40     27.19 o 
  -6   2  10      374.82      434.77     18.93 o 
  -4   2  10     1074.25     1169.51     27.72 o 
  -2   2  10      639.74      609.66     36.78 o 
   0   2  10      991.63      983.22     25.25 o 
   2   2  10     1899.66     1861.47     35.30 o 
   4   2  10     5646.99     5353.93     68.14 o 
   6   2  10     1152.36     1199.92     25.62 o 
   8   2  10      400.53      414.32     15.95 o 
  10   2  10     2960.21     2906.78     42.78 o 
  12   2  10      420.16      490.59     27.13 o 
  14   2  10      351.37      343.01     21.30 o 
  16   2  10     1151.36     1058.77     52.01 o 
  18   2  10      374.82      450.16     31.45 o 
 -19   3  10        6.28        3.99     12.61 o 
 -17   3  10      643.48      555.37     27.10 o 
 -15   3  10      234.82      267.95     19.81 o 
 -13   3  10       21.87       25.16     10.67 o 
 -11   3  10     1829.52     1727.51     42.20 o 
  -9   3  10     3844.50     3871.15     57.10 o 
  -7   3  10        7.53        5.68      6.97 o 
  -5   3  10      565.61      555.13     19.91 o 
  -3   3  10     5200.09     5111.61     66.44 o 
  -1   3  10       29.73       16.18      6.78 o 
   1   3  10      621.10      608.28     20.28 o 
   3   3  10     5095.42     5006.16     65.48 o 
   5   3  10       53.84       83.04      9.25 o 
   7   3  10      127.64      151.99     11.28 o 
   9   3  10      599.21      594.82     29.68 o 
  11   3  10      231.07      261.59     16.16 o 
  13   3  10       23.79       21.33     10.74 o 
  15   3  10       45.26       78.85     13.75 o 
  17   3  10      395.35      420.35     25.46 o 
 -18   4  10        9.47       15.72     10.89 o 
 -16   4  10        4.63       15.09     10.54 o 
 -14   4  10      717.10      691.16     63.46 o 
 -12   4  10      457.77      463.00     23.30 o 
 -10   4  10       12.41       14.74      8.96 o 
  -8   4  10       63.65       76.14     10.41 o 
  -6   4  10     1546.01     1675.78     34.62 o 
  -4   4  10       95.31       91.66     10.46 o 
  -2   4  10       70.82       59.59      9.23 o 
   0   4  10     1688.44     1675.05     33.93 o 
   2   4  10      278.05      226.01     13.76 o 
   4   4  10       18.03        9.30      6.17 o 
   6   4  10      329.91      362.63     17.35 o 
   8   4  10      338.56      359.33     17.76 o 
  10   4  10       25.02       23.88      8.78 o 
  12   4  10       23.78       22.91     10.86 o 
  14   4  10      377.78      361.11     22.69 o 
  16   4  10        9.11       16.49     11.59 o 
 -17   5  10      127.33      119.98     22.58 o 
 -15   5  10       63.90       40.73     13.11 o 
 -13   5  10      346.64      365.55     47.65 o 
 -11   5  10      173.38      172.59     16.59 o 
  -9   5  10      924.51      948.84     31.03 o 
  -7   5  10      196.02      215.42     14.41 o 
  -5   5  10       91.09       90.87     10.61 o 
  -3   5  10      264.83      230.64     14.30 o 
  -1   5  10        6.72       -3.56      6.73 o 
   1   5  10      233.86      210.87     18.57 o 
   3   5  10      202.78      190.79     15.85 o 
   5   5  10      632.81      586.87     21.53 o 
   7   5  10      268.53      267.65     16.16 o 
   9   5  10        2.06       -7.23      7.23 o 
  11   5  10      119.94       91.96     14.91 o 
  13   5  10      115.94       94.97     15.31 o 
  15   5  10        2.76        0.48      9.87 o 
 -18   6  10      119.06      126.26     29.34 o 
 -16   6  10        1.11        9.84     14.17 o 
 -14   6  10      198.70      199.54     23.58 o 
 -12   6  10      610.92      611.22     27.21 o 
 -10   6  10       11.57        8.71      9.74 o 
  -8   6  10      892.80      910.32     30.54 o 
  -6   6  10      297.10      303.09     16.32 o 
  -4   6  10      373.11      315.53     16.42 o 
  -2   6  10      208.54      185.47     13.50 o 
   0   6  10      561.91      604.01     24.96 o 
   2   6  10      173.59      171.85     13.54 o 
   4   6  10      462.68      394.70     18.36 o 
   6   6  10      803.47      830.29     25.85 o 
   8   6  10      218.00      236.83     16.16 o 
  10   6  10        1.05       -0.79     10.39 o 
  12   6  10      137.87      163.09     17.88 o 
  14   6  10       98.73      110.88     14.42 o 
 -15   7  10     1006.48     1006.92     44.92 o 
 -13   7  10      759.59      796.72     39.43 o 
 -11   7  10      918.47      917.45     40.62 o 
  -9   7  10     1497.88     1482.87     40.41 o 
  -7   7  10      771.24      797.32     29.07 o 
  -5   7  10      532.71      585.63     23.79 o 
  -3   7  10       10.83       -0.10      7.83 o 
  -1   7  10      394.58      426.05     21.79 o 
   1   7  10     2090.18     2068.83     46.75 o 
   3   7  10      326.51      317.10     17.31 o 
   5   7  10      804.97      760.29     25.14 o 
   7   7  10     1606.84     1619.50     39.23 o 
   9   7  10      233.27      269.03     20.79 o 
  11   7  10       46.71       49.24     12.31 o 
  13   7  10      662.86      640.49     30.18 o 
 -14   8  10      449.10      456.77     32.77 o 
 -12   8  10     2468.24     2288.10     66.71 o 
 -10   8  10     1313.05     1285.48     48.40 o 
  -8   8  10     2226.20     2244.12    132.88 o 
  -6   8  10     2983.00     2771.07     76.79 o 
  -4   8  10      765.87      849.66     30.29 o 
  -2   8  10      655.09      678.41     26.98 o 
   0   8  10     1777.38     1796.20     44.16 o 
   2   8  10     1912.85     1885.00     39.38 o 
   4   8  10      600.14      588.35     23.08 o 
   6   8  10      405.51      500.24     25.84 o 
   8   8  10      315.98      354.76     21.38 o 
  10   8  10        3.18        2.67      9.72 o 
  -9   9  10     2698.98     2867.25    103.25 o 
  -7   9  10      183.90      240.45     31.93 o 
  -5   9  10     1010.26      987.10     56.95 o 
  -3   9  10     1573.00     1541.11     41.41 o 
  -1   9  10      199.04      261.92     19.15 o 
   1   9  10     1551.84     1552.16     41.74 o 
   3   9  10     3431.38     3368.95     52.59 o 
   5   9  10     1673.10     1755.74     59.28 o 
   7   9  10      834.32      823.37     28.68 o 
   9   9  10     1231.16     1214.47     48.40 o 
  -6  10  10      324.55      324.43     36.53 o 
  -4  10  10      746.98      822.01     53.78 o 
  -2  10  10      574.29      632.56     38.55 o 
   0  10  10      304.91      334.19     19.06 o 
   2  10  10     1814.31     1766.87     35.85 o 
   4  10  10     1661.78     1720.10     41.09 o 
   6  10  10      414.85      429.45     30.60 o 
 -19   1  11      306.75      231.24     36.81 o 
 -17   1  11      196.95      217.43     40.84 o 
 -15   1  11       38.40       35.96     25.31 o 
 -13   1  11      144.33      132.60     15.85 o 
 -11   1  11      666.59      636.39     24.70 o 
  -9   1  11      243.36      250.06     15.79 o 
  -7   1  11       11.78       10.12      7.28 o 
  -5   1  11      352.45      402.12     18.31 o 
  -3   1  11      267.11      272.41     15.51 o 
  -1   1  11       45.98       43.00      8.92 o 
   1   1  11      464.59      447.60     18.62 o 
   3   1  11     1414.62     1260.85     30.33 o 
   5   1  11       35.60       32.64      8.84 o 
   7   1  11       26.30       24.53      8.71 o 
   9   1  11      427.01      417.33     17.25 o 
  11   1  11       28.34       29.89      8.50 o 
  13   1  11        9.68        8.41      9.00 o 
  15   1  11      156.76      143.54     33.83 o 
 -18   2  11      968.45      948.58     44.60 o 
 -16   2  11     1403.83     1383.50     51.24 o 
 -14   2  11       50.59       74.66     13.90 o 
 -12   2  11     2140.41     2128.65     49.47 o 
 -10   2  11     1390.62     1323.32     32.78 o 
  -8   2  11       29.56       34.36     10.33 o 
  -6   2  11     1687.71     1775.76     47.25 o 
  -4   2  11       46.94       71.15     12.57 o 
  -2   2  11       39.11       26.36      8.03 o 
   0   2  11     2183.72     2200.17     41.01 o 
   2   2  11      857.38      854.23     25.12 o 
   4   2  11      337.96      315.82     16.76 o 
   6   2  11     1191.13     1120.88     29.39 o 
   8   2  11      330.58      352.07     16.06 o 
  10   2  11       83.55       90.00     11.98 o 
  12   2  11      113.07       95.33     15.98 o 
  14   2  11      537.26      544.87     27.75 o 
  16   2  11      587.79      579.29     30.97 o 
 -17   3  11       26.09       39.15     17.26 o 
 -15   3  11     1640.58     1536.68     43.88 o 
 -13   3  11      511.64      470.46     24.90 o 
 -11   3  11       11.42       14.82     10.45 o 
  -9   3  11     5167.71     5067.48     70.67 o 
  -7   3  11     2621.21     2577.74     46.22 o 
  -5   3  11      194.59      139.50     16.56 o 
  -3   3  11     2088.87     1976.64     39.18 o 
  -1   3  11     3929.40     3750.20     56.49 o 
   1   3  11      574.03      590.88     21.42 o 
   3   3  11     1899.49     1881.69     38.08 o 
   5   3  11     3705.25     3490.42     54.26 o 
   7   3  11      605.43      657.11     23.41 o 
   9   3  11       51.14       30.95      9.50 o 
  11   3  11      389.37      402.80     20.51 o 
  13   3  11      568.79      678.27     30.93 o 
  15   3  11        2.72       -6.02     11.33 o 
 -18   4  11      254.74      277.84     38.25 o 
 -16   4  11     1584.17     1524.96     44.62 o 
 -14   4  11     3217.77     3262.78     69.43 o 
 -12   4  11     1736.58     1735.63     45.27 o 
 -10   4  11     1870.71     1788.66     84.26 o 
  -8   4  11     4917.61     5192.68     73.51 o 
  -6   4  11     2889.80     2960.82     61.76 o 
  -4   4  11       19.34       38.71      9.39 o 
  -2   4  11     1911.88     2013.66     43.41 o 
   0   4  11     5674.91     5522.50     73.03 o 
   2   4  11      982.29     1018.04     27.93 o 
   4   4  11     2381.83     2432.02     52.28 o 
   6   4  11     3980.03     3788.35     70.70 o 
   8   4  11      370.81      410.46     28.99 o 
  10   4  11      126.86      160.26     15.17 o 
  12   4  11      796.64      772.07     31.79 o 
  14   4  11      831.09      890.92     35.22 o 
 -17   5  11     1286.27     1299.74     70.47 o 
 -15   5  11      950.79     1017.64     44.59 o 
 -13   5  11     1932.00     1986.39     50.00 o 
 -11   5  11     5000.51     4913.10     82.55 o 
  -9   5  11     3814.98     3704.70     67.97 o 
  -7   5  11     2148.60     2100.16     42.12 o 
  -5   5  11     4817.76     4755.97     68.62 o 
  -3   5  11     2998.68     2787.83     48.40 o 
  -1   5  11     1787.91     1731.41     37.21 o 
   1   5  11     5659.55     5520.59     93.77 o 
   3   5  11     5882.63     5769.46     89.34 o 
   5   5  11     2605.38     2573.51     47.60 o 
   7   5  11     1566.27     1685.50     38.31 o 
   9   5  11     1478.14     1471.51     36.42 o 
  11   5  11      704.33      722.96     31.71 o 
  13   5  11      547.44      553.41     29.20 o 
 -14   6  11      808.34      893.84     43.17 o 
 -12   6  11     3147.70     3042.93     63.22 o 
 -10   6  11     1135.99     1270.87     38.66 o 
  -8   6  11      548.04      602.76     26.94 o 
  -6   6  11      875.39      908.59     39.31 o 
  -4   6  11     1432.78     1587.30     36.31 o 
  -2   6  11       71.18      121.19     14.88 o 
   0   6  11      164.59      189.23     17.05 o 
   2   6  11     5011.03     4766.02    101.80 o 
   4   6  11      955.17      906.12     28.34 o 
   6   6  11       84.17      120.88     13.88 o 
   8   6  11     2246.87     2242.52     47.53 o 
  10   6  11      401.05      354.05     23.62 o 
 -13   7  11      497.13      642.00     37.72 o 
 -11   7  11     1794.23     1861.04     60.71 o 
  -9   7  11     1155.69     1216.54     49.27 o 
  -7   7  11      405.53      551.81     26.05 o 
  -5   7  11     1040.06     1089.75     35.44 o 
  -3   7  11      717.84      737.08     37.44 o 
  -1   7  11      464.15      543.59     25.60 o 
   1   7  11      681.98      644.28     27.71 o 
   3   7  11     1552.37     1458.32     53.71 o 
   5   7  11     1161.76     1154.88     32.20 o 
   7   7  11      169.29      211.61     20.50 o 
   9   7  11      600.25      608.06     29.58 o 
 -10   8  11      219.08      222.99     25.82 o 
  -8   8  11      879.88      752.69     52.63 o 
  -6   8  11      236.77      258.41     23.68 o 
  -4   8  11      329.86      340.87     21.59 o 
  -2   8  11      806.58      762.09     32.25 o 
   0   8  11      429.07      439.63     24.44 o 
   2   8  11      281.03      244.98     19.52 o 
   4   8  11      350.43      360.31     20.00 o 
   6   8  11      431.58      461.44     26.82 o 
  -5   9  11       12.04       23.30     18.12 o 
  -3   9  11       52.69       58.81     13.26 o 
  -1   9  11      182.68      156.07     17.74 o 
   1   9  11        7.36       10.28     11.10 o 
   3   9  11        0.22       -2.93      8.67 o 
   5   9  11      134.69      155.63     39.69 o 
 -16   0  12     2417.68     2635.43    106.71 o 
 -14   0  12      760.88      958.34     62.13 o 
 -12   0  12       12.40       33.48     14.83 o 
 -10   0  12     3242.28     3402.00     80.63 o 
  -8   0  12     6517.64     6258.56    117.75 o 
  -6   0  12     1506.29     1576.82     51.64 o 
  -4   0  12     5107.31     4864.59     98.02 o 
  -2   0  12    11774.94    10787.95    169.11 o 
   0   0  12     5505.43     5097.19    100.66 o 
   2   0  12     4107.32     3990.33     86.31 o 
   4   0  12     8088.28     7659.07    132.98 o 
   6   0  12     5295.41     5436.13    105.89 o 
   8   0  12      622.95      718.73     36.27 o 
  10   0  12     1487.02     1602.78     67.01 o 
  12   0  12     2363.46     2457.00     68.96 o 
  14   0  12      353.36      388.46     31.01 o 
 -15   1  12     2644.03     2562.73     73.62 o 
 -13   1  12      948.95      943.25     37.46 o 
 -11   1  12     1442.09     1398.55     62.52 o 
  -9   1  12     1874.63     1852.33     40.76 o 
  -7   1  12     1578.08     1588.53     37.06 o 
  -5   1  12     1051.54     1088.64     30.27 o 
  -3   1  12     1019.28     1030.46     29.45 o 
  -1   1  12     1347.95     1369.21     33.50 o 
   1   1  12      693.95      746.53     25.09 o 
   3   1  12     1320.29     1381.67     33.89 o 
   5   1  12      914.75      915.69     28.06 o 
   7   1  12      286.24      299.04     18.10 o 
   9   1  12      394.75      430.80     25.82 o 
  11   1  12      280.34      297.12     18.93 o 
  13   1  12      323.22      311.13     19.93 o 
 -16   2  12      734.82      733.71     56.37 o 
 -14   2  12     2259.71     2261.41     76.16 o 
 -12   2  12     1113.30     1202.53     38.79 o 
 -10   2  12      568.27      592.79     24.24 o 
  -8   2  12     1000.90     1053.15     37.53 o 
  -6   2  12     1688.31     1828.70     39.71 o 
  -4   2  12      880.29      909.33     28.47 o 
  -2   2  12        6.90        7.50      7.99 o 
   0   2  12     2104.58     2093.55     41.99 o 
   2   2  12     1545.98     1549.12     35.90 o 
   4   2  12        9.63       11.50      8.95 o 
   6   2  12     1292.70     1189.65     31.86 o 
   8   2  12      833.21      821.59     26.92 o 
  10   2  12       51.79       59.23     11.96 o 
  12   2  12      194.67      194.72     17.44 o 
 -15   3  12      175.72      118.20     17.00 o 
 -13   3  12     1073.72     1035.62     36.94 o 
 -11   3  12      378.29      383.94     23.72 o 
  -9   3  12      287.99      207.88     18.31 o 
  -7   3  12     1688.07     1563.13     42.28 o 
  -5   3  12      945.80      902.14     28.16 o 
  -3   3  12        1.65       18.64      8.83 o 
  -1   3  12      732.47      689.25     25.74 o 
   1   3  12     1065.85     1051.28     29.79 o 
   3   3  12      715.17      712.26     36.24 o 
   5   3  12       72.11       46.03     10.73 o 
   7   3  12      627.29      613.55     27.99 o 
   9   3  12      421.03      394.78     28.35 o 
  11   3  12       31.83       16.11     10.29 o 
 -14   4  12        5.04       33.39     13.22 o 
 -12   4  12       20.70       22.81     19.00 o 
 -10   4  12      856.45      802.32     32.31 o 
  -8   4  12      119.89      125.28     13.88 o 
  -6   4  12       28.54        9.51      9.00 o 
  -4   4  12      836.23      823.66     27.16 o 
  -2   4  12      215.19      257.10     18.76 o 
   0   4  12       28.00        7.20      8.73 o 
   2   4  12      176.01      173.47     14.77 o 
   4   4  12      521.20      536.68     26.82 o 
   6   4  12       26.25        7.82     14.09 o 
   8   4  12        6.25        4.12      9.04 o 
  10   4  12      359.92      343.59     20.66 o 
 -13   5  12      178.22      175.18     19.49 o 
 -11   5  12       43.03       32.39     12.94 o 
  -9   5  12      121.81      119.61     15.97 o 
  -7   5  12      116.37       86.34     12.91 o 
  -5   5  12      137.75      133.99     13.88 o 
  -3   5  12      194.24      163.13     15.06 o 
  -1   5  12       18.96        3.14      8.67 o 
   1   5  12      677.62      597.34     27.32 o 
   3   5  12      126.93      106.40     15.23 o 
   5   5  12       29.79       15.87     11.46 o 
   7   5  12      220.65      178.34     16.53 o 
   9   5  12        5.12       13.19      9.74 o 
 -12   6  12       15.88        9.30     16.57 o 
 -10   6  12      271.28      238.75     22.79 o 
  -8   6  12       45.48       87.56     15.10 o 
  -6   6  12       53.85       47.08     12.29 o 
  -4   6  12      104.99      128.21     14.31 o 
  -2   6  12      126.29      144.64     16.87 o 
   0   6  12      101.71      104.96     15.44 o 
   2   6  12      175.77      198.96     18.91 o 
   4   6  12      128.57      176.58     18.59 o 
   6   6  12       29.37       25.14     11.20 o 
  -9   7  12     1024.88     1061.01     58.67 o 
  -7   7  12      477.89      482.82     32.21 o 
  -5   7  12      170.18      203.10     19.31 o 
  -3   7  12     1027.77     1024.42     35.80 o 
  -1   7  12      444.18      414.56     24.34 o 
   1   7  12      134.45      151.70     18.55 o 
   3   7  12      559.90      545.85     27.73 o 
   5   7  12      519.95      527.49     27.93 o 
  -6   8  12      428.06      456.16     44.29 o 
  -4   8  12      678.04      616.73     53.50 o 
  -2   8  12     1132.13     1144.64     38.76 o 
   0   8  12      869.82      821.82     33.14 o 
   2   8  12      891.29      884.08     34.56 o 
 -13   1  13      448.86      466.80     49.76 o 
 -11   1  13       97.80       80.88     13.51 o 
  -9   1  13       18.71       20.88     10.79 o 
  -7   1  13     1207.53     1152.28     38.90 o 
  -5   1  13       15.01       18.94     10.35 o 
  -3   1  13       20.45        2.29      8.18 o 
  -1   1  13      778.42      718.19     31.55 o 
   1   1  13      165.15      193.63     16.18 o 
   3   1  13      130.19       57.84     11.64 o 
   5   1  13      129.13      111.06     17.73 o 
   7   1  13      488.43      439.97     22.26 o 
   9   1  13        0.09        4.92     10.46 o 
 -12   2  13       31.40       12.55     12.01 o 
 -10   2  13      294.34      297.90     20.55 o 
  -8   2  13     2321.02     2229.48     46.97 o 
  -6   2  13      319.83      371.22     20.77 o 
  -4   2  13      419.71      462.06     22.19 o 
  -2   2  13     1155.61     1056.83     31.49 o 
   0   2  13      434.89      477.95     31.80 o 
   2   2  13        5.67       19.90     10.25 o 
   4   2  13       78.13       76.76     12.49 o 
   6   2  13      578.13      598.58     24.98 o 
   8   2  13       30.94       41.42     13.85 o 
  10   2  13       49.36       38.25     25.02 o 
 -11   3  13      307.13      327.28     28.75 o 
  -9   3  13        6.47        7.05     10.13 o 
  -7   3  13      362.08      384.70     21.28 o 
  -5   3  13     1777.72     1831.39     49.07 o 
  -3   3  13      905.59      880.94     29.36 o 
  -1   3  13      279.34      281.70     18.47 o 
   1   3  13      597.95      605.69     25.11 o 
   3   3  13     1132.14     1152.39     36.70 o 
   5   3  13       77.07       80.04     15.48 o 
   7   3  13      201.42      212.00     20.79 o 
   9   3  13     1315.07     1366.75     73.63 o 
 -10   4  13     1767.34     1656.54     47.93 o 
  -8   4  13     1005.67      976.49     31.97 o 
  -6   4  13     1007.93     1052.54     32.51 o 
  -4   4  13     3864.69     3821.95     67.92 o 
  -2   4  13     1582.68     1548.40     38.49 o 
   0   4  13      388.00      501.16     23.28 o 
   2   4  13     1215.03     1302.49     41.42 o 
   4   4  13      872.05      834.94     34.59 o 
   6   4  13      370.49      410.19     31.18 o 
   8   4  13      564.54      611.19     52.35 o 
  -9   5  13      792.22      828.45     42.06 o 
  -7   5  13     2467.57     2438.20     56.21 o 
  -5   5  13     2281.85     2227.42     47.65 o 
  -3   5  13     1882.34     1939.07     43.95 o 
  -1   5  13     2058.33     2025.55     53.99 o 
   1   5  13     1957.12     1865.29     50.11 o 
   3   5  13     1091.17     1118.35     38.92 o 
   5   5  13     1113.06     1182.39     66.73 o 
  -6   6  13     2104.13     2142.37     55.47 o 
  -4   6  13      172.71      227.73     27.02 o 
  -2   6  13     1111.94     1263.39     61.98 o 
   0   6  13     1079.39     1186.22     40.55 o 
   2   6  13        5.27       27.32     20.42 o 
  -8   0  14      231.50      312.06     42.57 o 
  -6   0  14     2094.00     2056.08     66.59 o 
  -4   0  14     2768.08     2811.30     78.06 o 
  -2   0  14      982.80      922.36     52.06 o 
   0   0  14      994.18      968.08     45.36 o 
   2   0  14     2854.94     2560.50     72.90 o 
   4   0  14     1167.77     1021.90     64.14 o 
  -7   1  14     1998.88     1897.38     84.85 o 
  -5   1  14     2181.21     2168.30     48.21 o 
  -3   1  14      951.29      938.40     31.65 o 
  -1   1  14      887.12      968.46     31.97 o 
   1   1  14      389.37      484.02     23.87 o 
   3   1  14       84.60      111.59     26.03 o 
  -6   2  14      486.79      543.81     46.74 o 
  -4   2  14      907.22      977.10     46.67 o 
  -2   2  14     1912.63     1908.87     51.68 o 
   0   2  14       82.17      131.61     17.83 o 
   2   2  14       49.76       71.33     26.75 o 
   4   2  14      397.90      444.66     45.16 o 
  -5   3  14      146.79      107.36     32.07 o 
  -3   3  14      165.37      157.78     24.91 o 
  -1   3  14      476.89      402.95     45.44 o 
   1   3  14        1.61       16.11     22.15 o 
                                                 
